# Supplementary material for: Factors influencing spinal curvature measurements on ultrasound images for children with adolescent idiopathic scoliosis (AIS)
Source: PLoS One. 2018 Jun 18;13(6):e0198792. doi: 10.1371/journal.pone.0198792 (PMC6005491; doi:10.1371/journal.pone.0198792)
Supplement: S1 Data — (XLSX) [file pone.0198792.s001.xlsx]

## Sheet: Original
ID	Curve type	Direction	RZ																			RAD (pre)				RAD (current)
			US																	RAD		Top	Bottom	Apex	Cobb	Top	Bottom	Apex	Cobb	Progression
			O1	O2	O1			O2			O1		O2		EI1	EI2	Diff	O1 vs X-ray		O2 vs X-ray											>5		>4
			Angles	Angles	Apex	Top	Bottom	Apex	Top	Bottom	Top	Bottom	Top	Bottom				Diff	abs diff	DIff	Abs Diff									RAD	US	US&RAD	US
29	Upper Thoracic	Right	21	21	T7	T5	T10	T7	T5	T9	1	0	1	1	1	1.41421	0	-1	1	-1	1	T5	T10		24	T6	T10	T8	22
	Thoracolumbar	Left	29	29	T12	T10	L3	T12	T9	L4	0	0	1	-1	0	1.41421	0	2	2	2	2	T10	L3		31	T10	L3	T12	27
39	Thoracolumbar	Right	13	11	L1	T11	L3	L1	T9	L3	0	0	2	0	0	2	2	2	2	0	0	T9	L3	T12	14	T11	L3	L1	11
40	Lumbar	Left	15	15	L2	T11	L4	L2	T11	L4	-1	0	-1	0	1	1	0	3	3	3	3	T10	L4	L1	14	T10	L4	L1	12
45	Upper Thoracic	Left	26	25	T3	T2	T5	T3	T2	T6							1					T1	T5	T3	25
	Main Thoracic	Right	28	28	T8	T5	T12	T8	T6	T12	0	0	-1	0	0	1	0	3	3	3	3	T5	T12	T9	28	T5	T12	T9	25
	Thoracolumbar	Left																								T12	L4	L3	14
46	Upper Thoracic	Right	15	16	T7	T4	T10	T7	T4	T10	2	1	2	1	2.23607	2.23607	1	1	1	2	2	T4	T11	T7	14	T6	T11	T8	14
	Thoracolumbar	Left	26	30	T12	T10	L3	L1	T10	L3	1	0	1	0	1	1	4	-5	5	-1	1	T11	L3	L1	28	T11	L3	L1	31
47	Lumbar	Right	22	24	L1	T9	L4	L2	T9	L4	3	-1	3	-1	3.16228	3.16228	2	6	6	8	8	T7	L4		31	T12	L3	L2	16
51	Thoracolumbar	Left	24	24	T12	T9	L2	T12	T10	L2	1	0	0	0	1	0	0	2	2	2	2	T9	L1		28	T10	L2	T12	22
53	Main Thoracic	Left	16	17	T10	T9	T12	T8	T6	T11	-1	-1	2	0	1.41421	2	1	2	2	3	3	T8	T12	T10	9	T8	T11	T9	14		8		8
	Lumbar	Right	25	25	L2	T12	L4	L1	T11	L3	-1	0	0	1	1	1	0	-1	1	-1	1	T12	L4	L2	25	T11	L4	L2	26
56	Main Thoracic	Right	19	17	T8	T6	T12	T8	T6	T11	0	0	0	1	0	1	2	6	6	4	4	T6	T11	T9	22	T6	T12	T9	13
	Thoracolumbar	Left	17	18	L2	T12	L4	L1	T11	L4	0	0	1	0	0	1	1	-5	5	-4	4	T11	L4	L2	20	T12	L4	L1	22
57	Main Thoracic	Right	29	28	T8	T5	T12	T8	T4	T12	-1	-1	0	-1	1.41421	1	1	-1	1	-2	2	T5	T12	T9	24	T4	T11	T8	30	6
	Lumbar	Left	23	19	L3	T12	L5	L2	T12	L4	-1	-1	-1	0	1.41421	1	4	3	3	-1	1	T12	L5	L3	24	T11	L4	L3	20
58	Main Thoracic	Right	12		T10	T8	T12				0	0			0			0	0			T8	T11	T9	13	T8	T12	T9	12
	Thoracolumbar	Left	25	26	L1	T12	L4	L1	T12	L3	0	0	0	1	0	1	1	-5	5	-4	4	T11	L4	L1	27	T12	L4	L2	30
63	Main Thoracic	Left	24	26	T10	T7	L1	T10	T7	L2	1	0	1	-1	1	1.41421	2	-1	1	1	1	T8	L1	T10	26	T8	L1	T10	25
	Lumbar	Right	18	20	L3	L1	L5	L3	L2	L5							2
67	Upper Thoracic	Right	14	13	T7	T5	T9	T7	T5	T9	-2	0	-2	0	2	2	1	2	2	1	1	T3	T9	T7	12	T3	T9	T7	12
	Thoracolumbar	Left		18				L1	T9	L3			0	0		0				1	1					T9	L3	T12	17
69	Upper Thoracic	Right	13		T6	T5	T8				-2	1			2.23607			7	7			T4	T8	T6	10	T3	T9	T5	6
	Thoracolumbar	Left	25	24	T12	T8	L4	T12	T8	L4	0	0	0	0	0	0	1	1	1	0	0	T8	L4	L1	25	T8	L4	L1	24
70	Thoracolumbar	Left	18	16	L2	T10	L4	L2	T10	L4	4	0	4	0	4	4	2	4	4	2	2	T10	L4	L1	16	L2	L4	L3	14
72	Upper Thoracic	Left	23	25	T4	T2	T7	T3	T2	T6							2
	Main Thoracic	Right	28	32	T10	T7	T12	T9	T6	T12	0	0	1	0	0	1	4	-9	9	-5	5	T7	T12	T8	28	T7	T12	T10	37	9
	Lumbar	Left	23	27	L2	T12	L4	L2	T12	L4	0	0	0	0	0	0	4	-3	3	1	1	T12	L4	L2	26	T12	L4	L2	26
73	Upper Thoracic	Left
	Main Thoracic	Right	39	30	T10	T7	L1	T9	T7	T12	0	0	0	1	0	1	9	11	11	2	2	T7	L1	T10	38	T7	L1		28
	Lumbar	Left	29	24	L3	L1	L4	L3	T12	L4	0	0	1	0	0	1	5	8	8	3	3	L1	L4	L3	28	L1	L4		21
74	Main Thoracic	Right	32	33	T10	T7	T12	T10	T8	L1	0	0	-1	-1	0	1.41421	1	-5	5	-4	4	T8	T11	T10	29	T7	T12	T9	37	8
	Lumbar	Left	29	36	L2	T12	L4	L3	L1	L5	0	0	-1	-1	0	1.41421	7	-10	10	-3	3	L1	L3	L2	35	T12	L4	L2	39
75	Thoracolumbar	Right	27	25	T12	T6	L3	L1	T8	L4	2	0	0	-1	2	1	2	-1	1	-3	3	T8	L3	L1	29	T8	L3	L1	28
76	Thoracolumbar	Left	17	17	L2	T12	L4	L2	T12	L4	0	0	0	0	0	0	0	2	2	2	2	L1	L4	L2	15	T12	L4	L2	15
77	Upper Thoracic	Right	16	18	T8	T5	T12	T8	T5	T12	-1	-1	-1	-1	1.41421	1.41421	2	-2	2	0	0	T4	T11	T8	18	T4	T11	T8	18
	Lumbar	Left	19	19	L2	T12	L4	L2	T12	L4	-1	0	-1	0	1	1	0	1	1	1	1	T11	L4	L2	18	T11	L4	L2	18
78	Thoracolumbar	Right	12	12	L1	T12	L3	L1	T12	L3	0	1	0	1	1	1	0	0	0	0	0	T12	L3	L1	11	T12	L4	L2	12
79	Main Thoracic	Right	23	26	T9	T5	T11	T8	T5	T11	0	0	0	0	0	0	3	-6	6	-3	3	T6	T11	T9	22	T5	T11	T9	29	7
	Thoracolumbar	Left	21	23	L2	T11	L5	L1	T11	L4	0	0	0	1	0	1	2	-3	3	-1	1	T11	L5	L3	19	T11	L5	L2	24
80	Main Thoracic	Right	31	34	T7	T4	T12	T7	T4	T10	1	-1	1	1	1.41421	1.41421	3	-2	2	1	1	T5	T11	T7	27	T5	T11	T7	33	6	7	1	7	1
	Lumbar	Left	30	34	L2	T12	L4	L2	T10	L5	-1	0	1	-1	1	1.41421	4	-9	9	-5	5					T11	L4	L2	39
81	Upper Thoracic	Right																				T4	T11	T8	15	T6	T11	T9	17
	Thoracolumbar	Left	28	25	L1	T10	L3	L1	T10	L4	1	1	1	0	1.41421	1	3	-2	2	-5	5	T11	L4	L1	29	T11	L4	L2	30
82	Thoracolumbar	Left	38	37	L1	T12	L4	L2	T12	L4	0	-1	0	-1	1	1	1	0	0	-1	1	T12	L3	L2	39	T12	L3	L2	38
83	Main Thoracic	Right	17	19	T10	T9	T12	T10	T9	T12	-2	0	-2	0	2	2	2	3	3	5	5					T7	T12	T10	14
	Thoracolumbar	Left	19	19	L2	T12	L4	L1	T12	L4	0	0	0	0	0	0	0	5	5	5	5	T11	L4	L1	13	T12	L4	L1	14		6		6
84	Main Thoracic	Right	20	21	T8	T5	T11	T7	T5	T11	1	1	1	1	1.41421	1.41421	1	-4	4	-3	3	T6	T11	T9	21	T6	T12	T8	24
	Lumbar	Left	17	21	L2	T11	L4	L1	T11	L3	1	0	1	1	1	1.41421	4	0	0	4	4	T11	L4	L2	17	T12	L4	L2	17
85	Main Thoracic	Right	24	25	T7	T4	T9	T8	T4	T9	0	1	0	1	1	1	1	-1	1	0	0	T4	T10	T8	22	T4	T10	T7	25
	Thoracolumbar	Left	14	17	L1	T9	L4	L1	T9	L4	1	0	1	0	1	1	3	-4	4	-1	1	T10	L4	L2	14	T10	L4	L1	18
86	Main Thoracic	Right	20	17	T7	T3	T10	T9	T6	L3	2	5	-1	0	5.38516	1	3	4	4	1	1	T5	L3	T10	19	T5	L3	T9	16
			15		L2	T10	L5
91	Main Thoracic	Right	18	18	T8	T6	T11	T8	T4	T11	-1	-1	1	-1	1.41421	1.41421	0	4	4	4	4	T4	T9	T7	12	T5	T10	T7	14		6		6
	Thoracolumbar	Left	14	19	T12	T11	L3	L1	T11	L4	-1	0	-1	-1	1	1.41421	5	-7	7	-2	2	T9	L2	T11	9	T10	L3	T12	21	12	10	1	10	1
92	Thoracolumbar	Left	13	15	L1	T11	L3	L1	T7	L4	0	1	4	0	1	4	2	0	0	2	2	T11	L4	L1	13	T11	L4	L1	13
93	Main Thoracic	Right	21	22	T7	T5	T10	T8	T4	T10	0	0	1	0	0	1	1	0	0	1	1	T5	T10	T7	20	T5	T10	T8	21
	Lumbar	Left	14	17	L2	T10	L4	L2	T10	L4	0	-1	0	-1	1	1	3	1	1	4	4	T10	L3	L1	15	T10	L3	L1	13
97	Main Thoracic	Right	23	24	T8	T5	T10	T9	T6	T11	1	1	0	0	1.41421	0	1	3	3	4	4	T1	T5	T3	22	T6	T11	T9	20
	Lumbar	Left																				T5	L1	T9	20
98	Main Thoracic	Right	14	16	T12	T10	L3	L1	T9	L3	1	0	2	0	1	2	2	-3	3	-1	1	T10	L2	T12	11	T11	L3	T12	17	6			5	1
99	Main Thoracic	Right	16	13	T8	T6	T12	T9	T4	T12	0	0	2	0	0	2	3	4	4	1	1	T6	T11	T8	18	T6	T12	T8	12
	Thoracolumbar	Left	36	27	L2	T12	L4	L1	T12	L3	0	-1	0	0	1	0	9	11	11	2	2	T11	L3	L2	38	T12	L3	L1	25
100	Upper Thoracic	Left	13	13	T5	T2	T8	T4	T2	T8	0	-2	0	-2	2	2	0	-1	1	-1	1	T2	T6	T4	16	T2	T6	T5	14
	Main Thoracic	Right	16	16	T12	T8	L2	T11	T8	L1	-2	12	-2	-11	12.1655	11.1803	0	3	3	3	3	T6	L2	T12	15	T6	T2	T12	13
101	Main Thoracic	Right	30	29	T6	T3	T11	T6	T3	T10	0	-2	0	-1	2	1	1	-2	2	-3	3	T3	T10	T6	33	T3	T9	T6	32
	Lumbar	Left	35	32	L2	T11	L4	L1	T10	L4	-2	-1	-1	-1	2.23607	1.41421	3	3	3	0	0	T10	L3	L1	34	T9	L3	L1	32
102	Upper Thoracic	Left	23	26	T6	T4	T7	T6	T2	L1	0	0	2	-6	0	6.32456	3	-6	6	-3	3	T4	T7	T6	27	T4	T7	T6	29
	Main Thoracic	Right	11		T9	T7	T11
	Thoracolumbar	Left	14		T12	T11	L1
	Lumbar	Right	19	18	L2	L1	L5	L2	L1	L4	0	-1	0	0	1	0	1	-2	2	-3	3	L1	L4	L2	14	L1	L4	L2	21	7
104	Thoracolumbar	Left	17	18	L1	T11	L3	L1	T12	L3	0	0	-1	0	0	1	1	-1	1	0	0	T11	L3	L1	23	T11	L3	L1	18
105	Upper Thoracic	Left	24	22	T4	T2	T7	T3	T2	T5							2
	Thoracolumbar	Right	35	32	T10	T7	L1	T10	T5	L1	0	0	2	0	0	2	3	1	1	-2	2	T6	L1	T10	31	T7	L1	T11	34
106	Upper Thoracic	Right	13	12	T7	T5	T11	T6	T5	T11	-1	0	-1	0	1	1	1	1	1	0	0	T4	T11	T7	10	T4	T11	T7	12
	Thoracolumbar	Left	19	20	L2	T11	L4	L2	T11	L4	0	0	0	0	0	0	1	1	1	2	2	T11	L4	L2	20	T11	L4	L1	18
107		Left																				T1	T6	T4	35	T1	T6	T4	38
	Main Thoracic	Right	47	44	T9	T6	T12	T9	T5	T12	0	0	1	0	0	1	3	3	3	0	0	T6	T12	T9	47	T6	T12	T9	44
	Lumbar	Left	37	34	L3	T12	L4	L3	T12	L4	0	12	0	12	12	12	3	3	3	0	0	T12	L4	L3	38	T12	T4	L3	34
109	Upper Thoracic	Left
	Upper Thoracic	Right	22	21	T7	T5	T9	T7	T6	T9	0	0	-1	0	0	1	1	-4	4	-5	5	T5	T9	T7	24	T5	T9	T7	26
	Main Thoracic	Left	23	26	T10	T9	T12	T11	T9	T12	0	-1	0	-1	1	1	3	-2	2	1	1	T9	T11	T10	21	T9	T11	T10	25				5
	Thoracolumbar	Right	29	28	L1	T12	L3	L1	T12	L3	-1	0	-1	0	1	1	1	-3	3	-4	4	T11	L3	T12	33	T11	L3	T12	32
110	Main Thoracic	Right	19	18	T9	T6	T12	T8	T6	T12	-1	0	-1	0	1	1	1	6	6	5	5	T6	T12	T8	19	T5	T12	T8	13
	Lumbar	Left	23	18	L2	T12	L3	L2	T12	L4	0	0	0	-1	0	1	5	5	5	0	0	T12	L3	L2	23	T12	L3	L2	18
111	Upper Thoracic	Left	18	16	T4	T2	T9	T4	T3	T10	-1	0	-2	-1	1	2.23607	2	3	3	1	1	T2	T9	T5	25	T1	T9	T4	15
	Thoracolumbar	Right	27	26	T12	T9	L2	L1	T10	L3	0	1	-1	0	1	1	1	-1	1	-2	2	T9	L3	T12	29	T9	L3	T12	28
112	Thoracolumbar	Right	37	37	T11	T6	L2	T11	T7	L2	-1	0	-2	0	1	2	0	-2	2	-2	2	T5	L2	T11	32	T5	L2	T11	39	7			5	1
113	Upper Thoracic	Left	16		T5	T4	T8
	Main Thoracic	Right	22	23	T9	T8	T11	T10	T8	T12	-2	0	-2	-1	2	2.23607	1	-4	4	-3	3	T6	T11	T8	22	T6	T11	T8	26
	Thoracolumbar	Left	36	33	L2	T11	L4	L2	T12	L4	0	0	-1	0	0	1	3	1	1	-2	2	T11	L4	L2	34	T11	L4	L2	35
115	Main Thoracic	Right	26	27	T9	T5	L1	T8	T5	T12	1	0	1	1	1	1.41421	1	-2	2	-1	1	T6	L1	T9	24	T6	L1	T9	28
	Lumbar	Left	22	22	L2	L1	L4	L3	T12	L4	0	0	1	0	0	1	0	-1	1	-1	1	L1	L4	L2	23	L1	L4	L2	23
116	Main Thoracic	Right	33	36	T8	T5	T11	T9	T6	T12	0	0	-1	-1	0	1.41421	3	-8	8	-5	5	T5	T11	T8	40	T5	T11	T8	41
	Thoracolumbar	Left	27	26	L2	T11	L4	L2	T12	L4							1					T11	L4	L2	29
117	Main Thoracic	Right	17	21	T7	T5	T10	T7	T5	T10	0	1	0	1	1	1	4	-4	4	0	0	T5	T11	T7	18	T5	T11	T7	21
	Thoracolumbar	Left	20	23	L1	T10	L2	T12	T10	L3	1	1	1	0	1.41421	1	3	-1	1	2	2	T11	L3	L1	21	T11	L3	T12	21
119	Upper Thoracic	Left	23	24	T7	T2	T11	T4	T3	T11	1	0	0	0	1	0	1	-1	1	0	0					T3	T11	T7	24
	Thoracolumbar	Right	43	45	L1	T11	L3	T12	T11	L3	0	0	0	0	0	0	2	-3	3	-1	1	T11	L3	L1	46	T11	L3	L1	46
120	Main Thoracic	Right	18	18	T8	T4	T11	T8	T5	T12	0	0	-1	-1	0	1.41421	0	-6	6	-6	6	T4	T11	T7	18	T4	T11	T7	24	6
	Thoracolumbar	Left	32	27	L1	T11	L3	L1	T12	L3	0	1	-1	1	1	1.41421	5	-4	4	-9	9	T11	L3	L2	32	T11	L4	L2	36
121	Thoracolumbar	Right	15	14	T11	T7	L2	T11	T7	L1	5	2	5	3	5.38516	5.83095	1	5	5	4	4	T7	L2	T11	16	T12	L4	L3	10
122	Main Thoracic	Right	28	28	T8	T6	T11	T8	T6	T11	-1	0	-1	0	1	1	0	0	0	0	0	T5	T11	T8	29	T5	T11	T8	28
	Thoracolumbar	Left	21	20	L1	T11	L3	L1	T11	L3	0	0	0	0	0	0	1	-2	2	-3	3	T11	L3	L1	22	T11	L3	L1	23
124	Upper Thoracic	Right	24	21	T5	T3	T7	T6	T4	T8	0	0	-1	-1	0	1.41421	3	-1	1	-4	4	T3	T7	T6	27	T3	T7	T6	25
	Main Thoracic	Left	29	27	T10	T7	T12	T10	T8	T12	1	0	0	0	1	0	2	2	2	0	0	T8	T12	T10	30	T8	T12	T10	27
	Thoracolumbar	Right	34	30	L2	T12	L4	L2	T12	L5	0	0	0	-1	0	1	4	0	0	-4	4	T12	L4	L2	34	T12	L4	L2	34
125	Upper Thoracic	Left	22	24	T4	T2	T11	T5	T2	T9	-1	0	-1	2	1	2.23607	2	-3	3	-1	1	T1	T11	T4	27	T1	T11	T4	25
	Thoracolumbar	Right	30	32	L1	T11	L3	T12	T9	L3	0	0	2	0	0	2	2	-4	4	-2	2	T11	L3	L1	32	T11	L3	L2	34
126	Main Thoracic	Right	37	36	T7	T4	T10	T8	T4	T11	0	1	0	0	1	0	1	-3	3	-4	4	T4	T11	T7	41	T4	T11	T8	40
	Lumbar	Left	27	27	L2	T10	L3	L1	T11	L3	1	0	0	0	1	0	0	-3	3	-3	3	T11	L3	L2	28	T11	L3	L2	30
128	Main Thoracic	Right	38	32	T8	T5	T12	T8	T5	L1	0	-1	0	-2	1	2	6	3	3	-3	3	T6	T11	T9	33	T5	T11	T8	35
	Lumbar	Left	29	26	L2	T12	L4	L2	L1	L4	-1	0	-2	0	1	2	3	5	5	2	2	T11	L4	L2	22	T11	L4	L2	24
129	Main Thoracic	Right	47	42	T9	T6	T12	T9	T6	T11	0	0	0	1	0	1	5	1	1	-4	4	T5	T12	T8	44	T6	T12	T9	46
	Thoracolumbar	Left
130	Main Thoracic	Right	36	36	T7	T4	T10	T7	T4	T10	1	0	1	0	1	1	0	-6	6	-6	6	T5	T11	T8	36	T5	T10	T8	42	6
	Lumbar	Left	34	32	L2	T10	L4	L2	T10	L4	1	-1	1	-1	1.41421	1.41421	2	-5	5	-7	7	T11	L3	L2	35	T11	L3	L2	39
131	Upper Thoracic	Left	33	30	T4	T2	T6	T3	T1	T6	0	1	1	1	1	1.41421	3	-3	3	-6	6	T2	T7	T4	35	T2	T7	T4	36
	Main Thoracic	Right	40	37	T9	T6	T11	T9	T6	T11	1	0	1	0	1	1	3	0	0	-3	3	T7	T11	T9	38	T7	T11	T9	40
	Thoracolumbar	Left	32	32	L2	T11	L3	L2	T11	L3	0	0	0	0	0	0	0	2	2	2	2	T11	L3	L2	30	T11	L3	L2	30
132	Upper Thoracic	Left																								T2	T8	T5	14
	Thoracolumbar	Right	23	21	T12	T9	L2	T12	T11	L2	-1	0	-3	0	1	3	2	4	4	2	2	T9	L2	T11	24	T8	L2	T12	19
	Lumbar	Left
133	Thoracolumbar	Right
	Lumbar	Left	34	33	L2	T12	L4	L1	T11	L4	0	0	1	0	0	1	1	0	0	-1	1	T12	L4	L2	36	T12	L4	L2	34
134	Main Thoracic	Right	27	30	T8	T4	T11	T8	T6	T11	1	0	-1	0	1	1	3	0	0	3	3	T5	T10	T8	30	T5	T11	T7	27
	Thoracolumbar	Left	22	23	L2	T11	L3	L2	T11	L4	0	1	0	0	1	0	1	-1	1	0	0	T10	L3	L2	19	T11	L4	L2	23
136	Upper Thoracic	Left	10	12	T4	T2	T5	T4	T2	T6	-1	1	-1	0	1.41421	1	2	-1	1	1	1	T1	T7	T4	15	T1	T6	T4	11
		Right		11				T9	T6	L2												T7	L3	T12	12
137		Right		13				T9	T6	L1			-5	-6		7.81025				2	2	T5	L1	T9	16	T1	T7	T4	11
	Thoracolumbar	Left	19	21	L2	L1	L4	L3	L1	L4	0	0	0	0	0	0	2	1	1	3	3	L1	L4	L3	20	L1	L4	L2	18
138	Upper Thoracic	Left	14	12	T5	T3	T8	T4	T3	T7	-1	-2	-1	-1	2.23607	1.41421	2	-2	2	-4	4					T2	T6	T3	16
	Main Thoracic	Right	12	14	T10	T8	T11	T10	T7	T11	-2	0	-1	0	2	1	2	1	1	3	3	T6	T11	T8	13	T6	T11	T8	11
	Thoracolumbar	Left	17	17	L2	T11	L3	L2	T11	L4	0	1	0	0	1	0	0	-1	1	-1	1	T11	L4	L1	16	T11	L4	L1	18
140	Main Thoracic	Right	13		T8	T5	T11				-1	0			1			0	0							T4	T11	T7	13
	Thoracolumbar	Left	20	21	L1	T11	L3	L1	T10	L3	0	0	1	0	0	1	1	1	1	2	2	T11	L4	L1	23	T11	L3	L1	19
141	Main Thoracic	Right	21	17	T8	T5	T10	T8	T5	T10	1	0	1	0	1	1	4	-4	4	-8	8	T6	T10	T8	22	T6	T10	T8	25
	Thoracolumbar	Left	26	23	T12	T10	L2	L1	T10	L3	0	1	0	0	1	0	3	-2	2	-5	5	T10	L3	T12	27	T10	L3	L1	28
143	Main Thoracic	Right	43	42	T8	T6	T12	T8	T5	T11	-1	0	0	1	1	1	1	-1	1	-2	2	T5	T11	T8	43	T5	T12	T8	44
	Lumbar	Left	32	31	L3	T12	L4	L3	T11	L4	0	0	1	0	0	1	1	1	1	0	0	T11	L4	L3	32	T12	L4	L2	31
147	Thoracolumbar	Left	15	16	T12	T9	L2	T11	T9	L3	1	0	1	-1	1	1.41421	1	-4	4	-3	3	T10	L2	T12	18	T10	L2	T11	19
148	Main Thoracic	Left	12	14	T9	T8	L1	T10	T8	L1							2
	Thoracolumbar	Right	23	21	L2	L1	L4	L2	L1	L4	0	1	0	1	1	1	2	0	0	-2	2	L1	L5	L3	23	L1	L5	L3	23
149	Thoracolumbar	Right	20	19	L1	T11	L3	L1	T9	L3	1	1	3	1	1.41421	3.16228	1	2	2	1	1	T11	L3	T12	19	T12	L4	L2	18
150	Main Thoracic	Right	40	40	T8	T6	T11	T8	T6	T10	0	0	0	1	0	1	0	1	1	1	1	T6	T11	T8	35	T6	T11	T8	39				5
	Lumbar	Left	26	28	L1	T11	L4	L2	T10	L4	0	-1	1	-1	1	1.41421	2	0	0	2	2					T11	L3	L2	26
151	Thoracolumbar	Left	19	19	L2	T12	L4	L2	T12	L4	0	0	0	0	0	0	0	-4	4	-4	4	T12	L4	L2	15	T12	L4	L2	23	8
153	Main Thoracic	Right	18	18	T10	T7	T12	T10	T7	T12	1	0	1	0	1	1	0	0	0	0	0	T7	T12	T9	19	T8	T12	T10	18
	Lumbar	Left	24	21	L3	T12	L4	L2	T12	L4	0	0	0	0	0	0	3	3	3	0	0	T12	L4	L3	27	T12	L4	L2	21
155	Main Thoracic	Right	18	17	T8	T5	L1	T6	T4	T9	0	-4	1	0	4	1	1	-2	2	-3	3	T5	T9	T7	16	T5	T9	T7	20
156	Main Thoracic	Right	12	13	T8	T4	T11	T8	T5	T9	2	0	1	2	2	2.23607	1	-3	3	-2	2	T6	T11	T9	9	T6	T11	T8	15	6
	Thoracolumbar	Left	15	15	T12	T11	L3	T12	T9	L3	0	1	2	1	1	2.23607	0	4	4	4	4	T11	L5	L1	14	T11	L4	L2	11
157	Main Thoracic	Right	14	15	T8	T7	T10	T9	T6	T12	-1	0	0	-2	1	2	1	6	6	7	7	T6	T10	T7	14	T6	T10	T7	8
	Thoracolumbar	Left	12		L1	T10	L4				0	-2			2			-3	3			T10	L1	T12	11	T10	L2	T12	15
158	Main Thoracic	Right	14	16	T8	T5	T10	T7	T5	T10	1	1	1	1	1.41421	1.41421	2	-4	4	-2	2	T5	T11	T8	24	T6	T11	T8	18
	Thoracolumbar	Left	26	24	L1	T10	L4	L1	T10	L3	1	0	1	1	1	1.41421	2	2	2	0	0	T11	L5	L2	30	T11	L4	L1	24
159	Main Thoracic	Right	11	11	T7	T5	T10	T7	T5	T9	1	-1	1	0	1.41421	1	0	-1	1	-1	1	T6	T9	T7	15	T6	T9	T7	12
	Thoracolumbar	Left																				T9	T12	T11	8	T9	T12	T10	13
160	Main Thoracic	Right	29	27	T10	T9	L2	T10	T7	L1	-2	-1	0	0	2.23607	0	2	1	1	-1	1	T7	L1	T10	26	T7	L1	T10	28
161	Upper Thoracic	Left	21	18	T4	T3	T9	T3	T2	T6	-1	-2	0	1	2.23607	1	3	1	1	-2	2	T2	T7	T3	20	T2	T7	T4	20
	Main Thoracic	Right	30	30	T11	T9	L1	T9	T6	T12	-2	-1	1	0	2.23607	1	0	0	0	0	0	T7	T12	T9	33	T7	T12	T9	30
167	Main Thoracic	Right	34	27	T8	T5	T10	T8	T5	T10	1	1	1	1	1.41421	1.41421	7	0	0	-7	7	T5	T11	T9	29	T6	T11	T9	34
	Lumbar	Left	25	24	L1	T10	L4	L2	T10	L4	1	1	1	1	1.41421	1.41421	1	0	0	-1	1	T11	L5	L2	24	T11	L5	L3	25
168	Main Thoracic	Right	22	20	T8	T6	T12	T8	T6	T12	0	0	0	0	0	0	2	2	2	0	0	T4	T11	T8	18	T6	T12	T9	20
	Lumbar	Left	20	18	L1	T12	L3	L2	T12	L3	0	1	0	1	1	1	2	-1	1	-3	3	T11	L4	L2	18	T12	L4	L2	21
170	Main Thoracic	Right	19	17	T7	T5	T10	T7	T5	T10	-2	-1	-2	-1	2.23607	2.23607	2	4	4	2	2	T3	T9	T7	12	T3	T9	T7	15				5
	Lumbar	Left	18	15	T12	T10	L2	T12	T10	L3	-1	-1	-1	-2	1.41421	2.23607	3	5	5	2	2	T9	L3	T12	17	T9	L1	T11	13
172	Main Thoracic	Right	30	28	T8	T5	T11	T9	T6	T12	1	0	0	-1	1	1	2	1	1	-1	1	T7	T11	T9	23	T6	T11	T9	29	6			5	1
	Thoracolumbar	Left	24	21	L1	T11	L3	L2	T12	L4	0	1	-1	0	1	1	3	6	6	3	3	T11	L4	L2	16	T11	L4	L2	18				5
173	Main Thoracic	Right	13	11	T8	T6	T10	T9	T5	T11	-1	1	0	0	1.41421	0	2	0	0	-2	2	T5	T11	T8	12	T5	T11	T8	13
		Left																				T11	L4	L1	8	T11	L4	L1	12
175	Main Thoracic	Right	14	16	T9	T6	T12	T10	T8	T12	1	0	-1	0	1	1	2	0	0	2	2	T7	T12	T9	15	T7	T12	T9	14
	Thoracolumbar	Left	13	16	L1	T12	L3	L2	T12	L4	0	1	0	0	1	0	3	-3	3	0	0	T12	L4	L2	12	T12	L4	L2	16
176	Thoracolumbar	Left	22	21	L1	T11	L3	L2	T12	L3	1	0	0	0	1	0	1	-3	3	-4	4	T12	L3	L2	21	T12	L3	L2	25
177	Upper Thoracic	Right	17	17	T6	T2	T8	T5	T2	T8	1	0	1	0	1	1	0	1	1	1	1	T2	T7	T5	14	T3	T8	T5	16
	Thoracolumbar	Left	15	15	T12	T8	L3	T12	T8	L3	3	0	3	0	3	3	0	3	3	3	3	T11	L3	T12	15	T11	L3	L2	12
178	Thoracolumbar	Left	13	12	T12	T9	L3	T12	T8	L3	-1	-1	0	-1	1.41421	1	1	3	3	2	2					T8	L2	T11	10
179	Upper Thoracic	Left	13		T4	T3	T8
	Main Thoracic	Right	20	18	T10	T8	T12	T10	T7	T12	-1	0	0	0	1	0	2	0	0	-2	2	T7	T12	T10	14	T7	T12	T9	20	6
	Lumbar	Left	15	13	L2	T12	L4	L2	T12	L4	0	0	0	0	0	0	2	-3	3	-5	5	T12	L4	L1	14	T12	L4	L2	18
181	Main Thoracic	Right	18	21	T8	T5	T11	T8	T7	T12	1	1	-1	0	1.41421	1	3	-2	2	1	1	T6	T12	T9	23	T6	T12	T9	20
	Thoracolumbar	Left	27	28	L1	T11	L4	L2	T12	L4	1	0	0	0	1	0	1	0	0	1	1	T12	L4	L2	26	T12	L4	L2	27
182	Upper Thoracic	Left	19	23	T3	T2	T6	T3	T1	T6							4
	Main Thoracic	Right	33	32	T8	T6	T11	T8	T6	T11	-1	-1	-1	-1	1.41421	1.41421	1	4	4	3	3	T6	T11	T8	33	T5	T10	T7	29
	Thoracolumbar	Left	33	31	L2	T11	L3	L2	T11	L4	0	2	0	1	2	1	2	-4	4	-6	6	T12	L4	L2	32	T11	L5	L2	37
183	Upper Thoracic	Left
	Main Thoracic	Right	21	20	T8	T6	T11	T9	T7	T12	0	2	-1	1	2	1.41421	1	-1	1	-2	2	T6	T11	T9	19	T6	L1	T10	22
184	Main Thoracic	Right	28	26	T7	T4	T9	T7	T4	T10	1	1	1	0	1.41421	1	2	-1	1	-3	3	T4	T10	T7	25	T5	T10	T8	29
186	Lumbar	Right	16	13	L2	T12	L4	L2	T12	L4	0	0	0	0	0	0	3	1	1	-2	2	T12	L4	L2	13	T12	L4	L2	15
187	Main Thoracic	Right	16	16	T7	T1	T10	T6	T3	T9	2	-1	0	0	2.23607	0	0	1	1	1	1	T2	T10	T7	19	T3	T9	T7	15
	Thoracolumbar	Left	18	19	T12	T10	L3	L1	T9	L3	-1	0	0	0	1	0	1	-5	5	-4	4	T10	L3	L1	32	T9	L3	L2	23
188	Lumbar	Left	12	14	L3	T12	L5	L2	T12	L5	0	-1	0	-1	1	1	2	-5	5	-3	3	T12	L4	L3	14	T12	L4	L2	17
189	Upper Thoracic	Left	15	16	T4	T1	T7	T4	T2	T7	1	0	0	0	1	0	1	-4	4	-3	3					T2	T7	T4	19
	Main Thoracic	Right	10	15	T10	T7	T12	T10	T7	T12	0	1	0	1	1	1	5	-1	1	4	4	T7	T12	T10	16	T7	L1	T11	11
	Lumbar	Left	12	12	L1	T12	L4	L1	T12	L4	1	0	1	0	1	1	0	0	0	0	0	T12	L4	L2	11	L1	L4	L2	12
190	Thoracolumbar	Left	17	14	L2	T11	L4	L1	T11	L4	0	1	0	1	1	1	3	-1	1	-4	4	T4	T11	T8	11	T11	L5	L2	18	7
191	Main Thoracic	Right	12		T8	T7	T11				0	1			1			5	5			T7	T12	T8	11	T7	T12	T9	7
	Thoracolumbar	Left	16	14	L1	T11	L3	L1	T11	L4	1	1	1	0	1.41421	1	2	5	5	3	3	T12	L4	L2	12	T12	L4	L2	11
192	Main Thoracic	Right	16	17	T7	T4	T12	T7	T4	T12							1
	Thoracolumbar	Left	15	18	L2	T12	L4	L2	T12	L4	0	0	0	0	0	0	3	4	4	7	7	T12	L3	L2	16	T12	L4	L1	11
193	Main Thoracic	Right	15	19	T8	T7	T11	T7	T6	T11	-1	-2	0	-2	2.23607	2	4	2	2	6	6	T6	T10	T8	16	T6	T9	T7	13
	Thoracolumbar	Left	19	21	L1	T11	L3	L1	T10	L3	-2	0	-1	0	2	1	2	0	0	2	2	T10	L3	L1	22	T9	L3	T12	19
194	Upper Thoracic	Right	17	17	T7	T4	T10	T7	T4	T10	1	1	1	1	1.41421	1.41421	0	-3	3	-3	3	T5	T10	T7	11	T5	T11	T7	20	9	6	1	6	1
	Thoracolumbar	Left	19	16	T12	T10	L4	T12	T10	L3	1	0	1	1	1	1.41421	3	1	1	-2	2	T7	L4	L1	8	T11	L4	L1	18	10	8	1	8	1
195	Main Thoracic	Right	12	11	T7	T5	T11	T7	T4	T11	-1	-1	0	-1	1.41421	1	1	0	0	-1	1	T4	T11	T7	12	T4	T10	T7	12
	Thoracolumbar	Left	16	15	L1	T11	L3	L1	T11	L4	0	1	0	0	1	0	1	-1	1	-2	2	T11	L4	L1	18	T11	L4	L2	17
196	Main Thoracic	Right	15	13	T9	T7	T11	T8	T5	T11							2
	Thoracolumbar	Left	16	15	L1	T11	L3	L1	T11	L3	1	1	1	1	1.41421	1.41421	1	-3	3	-4	4	T11	L3	L1	18	T12	L4	L1	19
197	Main Thoracic	Right	15	17	T7	T5	T12	T8	T5	T12	0	0	0	0	0	0	2	-3	3	-1	1	T6	T12	T9	26	T5	T12	T8	18
	Lumbar	Left	19	18	L2	T12	L4	L2	T12	L4	0	0	0	0	0	0	1	-2	2	-3	3	T12	L4	L2	23	T12	L4	L2	21
198		Right																				T7	T11	T9	10	T7	T12	T11	8
	Lumbar	Left	15	17	L2	T12	L4	L2	T11	L4	0	0	1	0	0	1	2	1	1	3	3	T11	L4	L2	18	T12	L4	L2	14
199	Thoracolumbar	Right	9	10	L2	T11	L3	L2	T11	L3	0	0	0	0	0	0	1	0	0	1	1	T11	L3	L1	11	T11	L3	L2	9
201	Thoracolumbar	Right	32	31	T10	T7	L1	T10	T5	L1	-1	-1	1	-1	1.41421	1.41421	1	-4	4	-5	5	T6	T12	T10	33	T6	T12	T9	36
	Lumbar	Left	24	21	L3	L1	L4	L3	L1	L4	-1	0	-1	0	1	1	3	0	0	-3	3	T12	L4	L3	25	T12	L4	L3	24
202	Upper Thoracic	Left	29	28	T5	T3	T7	T5	T3	T6	-1	-2	-1	-1	2.23607	1.41421	1	2	2	1	1	T1	T6	T4	29	T2	T5	T4	27
	Main Thoracic	Right	14	20	T9	T7	T12	T9	T6	T11							6
	Thoracolumbar	Left		13				T12	T11	L3
203	Thoracolumbar	Left	35	36	L1	T12	L3	L1	T12	L4	0	0	0	-1	0	1	1	-3	3	-2	2	T12	L3	L2	38	T12	L3	L1	38
204	Main Thoracic	Right	12	12	T8	T5	T10	T7	T4	T9	0	-1	1	0	1	1	0	-2	2	-2	2	T5	T10	T7	14	T5	T9	T7	14
	Lumbar	Left	12	10	L1	T10	L3	T12	T9	L3	0	0	1	0	0	1	2	3	3	1	1	T10	L3	T12	21	T10	L3	T12	9
205	Main Thoracic	Left	9	12	T11	T9	L3	T12	T9	L3	-1	0	-1	0	1	1	3	-1	1	2	2	T9	L4	T12	14	T8	L3	T12	10
207	Upper Thoracic	Left	24		T3	T2	T6				-1	-1			1.41421			-1	1			T1	T6	T3	29	T1	T5	T3	25
	Main Thoracic	Right	35	32	T9	T6	T12	T9	T6	T12	0	-1	0	-1	1	1	3	-3	3	-6	6	T6	T11	T8	35	T6	T11	T9	38
	Lumbar	Left	32	30	L2	T12	L4	L2	T12	L4	0	1	0	1	1	1	2	3	3	1	1	T11	L4	L2	30	T12	L5	L2	29
208	Main Thoracic	Right	38	39	T8	T4	T12	T8	T5	T12	1	0	0	0	1	0	1	-6	6	-5	5	T5	T12	T8	34	T5	T12	T8	44	10			5	1
	Lumbar	Left	24	26	L3	T12	L4	L3	T12	L4							2					T12	L4	L2	23
209	Main Thoracic	Right	36	33	T11	T6	L2	T10	T7	L3	7	-7	6	-8	9.89949	10	3	3	3	0	0	T7	L1	T11	34	L1	T7	T11	33
212	Upper Thoracic	Left	14	14	T4	T2	T6	T4	T2	T5	-1	-1	-1	0	1.41421	1	0	2	2	2	2	T1	T5	T3	15	T1	T5	T4	12
	Main Thoracic	Left																				T5	T12	T8	8	T5	T12	T9	7
215	Main Thoracic	Right	17	14	T8	T5	T11	T7	T5	T10	0	-1	0	0	1	0	3	4	4	1	1	T6	T12	T9	13	T5	T10	T8	13
	Thoracolumbar	Left	29	27	L1	T11	L4	L1	T10	L4	-1	0	0	0	1	0	2	0	0	-2	2	T12	L4	L1	22	T10	L4	L1	29	7			5	1
216	Main Thoracic	Right	32	32	T9	T5	T12	T8	T5	T12	1	1	1	1	1.41421	1.41421	0	0	0	0	0	T6	L1	T9	28	T6	L1	T8	32
	Lumbar	Left	25	30	L3	T12	L4	L3	T12	L4							5					L1	L4	L2	23						7		7
217	Main Thoracic	Right	42	36	T8	T4	T10	T8	T6	T11	0	1	-2	0	1	2	6	3	3	-3	3	T5	T11	T8	41	T4	T11	T7	39
	Lumbar	Left	33	36	L2	T10	L3	L2	T11	L3	1	1	0	1	1.41421	1	3	-3	3	0	0					T11	L4	L2	36
219	Upper Thoracic	Left
	Main Thoracic	Right	28	28	T8	T6	T11	T8	T6	T12	1	1	1	0	1.41421	1	0	4	4	4	4	T6	T11	T8	26	T7	T12	T10	24
	Thoracolumbar	Left	34	35	L1	T11	L4	L2	T12	L4	1	0	0	0	1	0	1	-1	1	0	0	T11	L4	L2	35	T12	L4	L2	35
221	Upper Thoracic	Left	12	12	T3	T2	T4	T7	T6	T10	-1	1	-5	-5	1.41421	7.07107	0	-4	4	-4	4	T1	T4	T3	15	T1	T5	T3	16
	Upper Thoracic	Right	12	10	T6	T4	T9	L1	T10	L3	1	2	-5	-4	2.23607	6.40312	2	-1	1	-3	3	T4	T9	T7	12	T5	T11	T8	13
222	Upper Thoracic	Left	21	20	T4	T2	T6	T4	T2	T6	1	0	1	0	1	1	1	2	2	1	1	T3	T6	T4	21	T3	T6	T5	19
224		Right																				T6	T10	T7	15	T6	T10	T7	20
	Lumbar	Left	41	41	L1	T11	L3	L1	T10	L3	-1	1	0	1	1.41421	1	0	-1	1	-1	1	T10	L4	L1	35	T10	L4	T12	42	7	6	1	6	1
225	Thoracolumbar	Right	11	20	L1	T11	L4	T12	T9	L3	-3	-1	-1	0	3.16228	1	9	-4	4	5	5	T11	L3	T12	17	T8	L3	T12	15
226	Main Thoracic	Right	17	17	T7	T4	T11	T7	T3	T11	0	-1	1	-1	1	1.41421	0	1	1	1	1	T4	T11	T7	16	T4	T10	T7	16
	Thoracolumbar	Left	19	19	L1	T11	L4	L1	T11	L3	-1	-1	-1	0	1.41421	1	0	2	2	2	2	T11	L3	L2	15	T10	L3	T12	17
227	Main Thoracic	Right	16	17	T10	T8	L2	T10	T8	T12	0	-1	0	1	1	1	1	3	3	4	4	T8	L1	T10	15	T8	L1	T10	13
	Lumbar	Left
228	Upper Thoracic	Left	13	13	T4	T2	T7	T4	T2	T8							0					T2	T8	T5	14
	Lumbar	Right	18	19	T10	T7	L2	T11	T8	L2	0	0	-1	0	0	1	1	-6	6	-5	5	T8	L2	T12	19	T7	L2	T10	24
229	Upper Thoracic	Left	35	36	T4	T2	T7	T4	T2	T7	0	0	0	0	0	0	1	0	0	1	1	T2	T7	T4	36	T2	T7	T4	35
	Main Thoracic	Right	47	47	T9	T7	T11	T9	T7	T11	0	0	0	0	0	0	0	2	2	2	2	T7	T11	T9	40	T7	T11	T9	45		7		7
	Thoracolumbar	Left	36	38	L2	T11	L3	L2	T11	L4	0	1	0	0	1	0	2	-4	4	-2	2	T11	L3	L2	30	T11	L4	L2	40	10	8	1	8	1
230	Upper Thoracic	Left	18	18	T6	T5	T8	T5	T4	T9							0
	Thoracolumbar	Right	19	20	L1	T8	L3	T12	T9	L2	0	-1	-1	0	1	1	1	-3	3	-2	2	T8	L1	T11	17	T8	L2	T11	22
231	Main Thoracic	Right	31	33	T8	T5	T11	T7	T4	T10	0	-2	1	-1	2	1.41421	2	-5	5	-3	3	T5	T10	T7	31	T5	T9	T7	36
	Lumbar	Left
232	Main Thoracic	Right	33	30	T9	T7	L1	T9	T6	L1	0	0	1	0	0	1	3	4	4	1	1	T7	L1	T9	27	T7	L1	T9	29
233	Upper Thoracic	Right	27	24	T8	T4	T11	T7	T4	T10	2	-1	2	0	2.23607	2	3	4	4	1	1	T6	T10	T8	25	T6	T10	T7	23
	Thoracolumbar	Left	32	30	T12	T11	L3	T12	T10	L4	-1	0	0	-1	1	1	2	2	2	0	0	T10	L3	L1	28	T10	L3	T12	30
234	Upper Thoracic	Left
	Main Thoracic	Right	51	52	T8	T4	T10	T8	T4	T11	2	1	2	0	2.23607	2	1	-2	2	-1	1	T6	T11	T9	39	T6	T11	T9	53	14	13	1	13	1
	Lumbar	Left	46	46	L2	T10	L3	L2	T11	L3	1	1	0	1	1.41421	1	0	-1	1	-1	1	T11	L4	L3	39	T11	L4	L3	47	8	7	1	7	1
235	Main Thoracic	Right	50	50	T8	T5	T11	T8	T5	T11	0	-1	0	-1	1	1	0	0	0	0	0	T5	T10	T8	42	T5	T10	T8	50	8	8	1	8	1
	Lumbar	Left	43	48	L2	T11	L4	L3	T11	L4	-1	0	-1	0	1	1	5	-6	6	-1	1	T11	L3	L2	39	T10	L4	L2	49	10	9	1	9	1
237	Main Thoracic	Right	23	18	T5	T3	T9	T4	T2	T9	-2	1	-1	1	2.23607	1.41421	5	5	5	0	0	T1	T9	T5	21	T1	T10	T4	18
	Thoracolumbar	Left	29	28	T12	T9	L3	T12	T9	L3	1	0	1	0	1	1	1	1	1	0	0	T9	L3	T12	29	T10	L3	T12	28
238	Thoracolumbar	Left	22	22	T10	T7	L1	T10	T7	L1	0	0	0	0	0	0	0	2	2	2	2	T8	L1	T10	25	T7	L1	T10	20
	Lumbar	Right	15	17	L3	L1	L5	L3	L1	L5	0	0	0	0	0	0	2	1	1	3	3					L1	L5	L4	14
240	Thoracolumbar	Right	26	27	T11	T6	L1	T11	T7	L2	0	0	-1	-1	0	1.41421	1	2	2	3	3	T6	L2	T11	25	T6	L1	T10	24
241	Upper Thoracic	Left	16	16	T4	T2	T6	T4	T2	T6							0
	Main Thoracic	Right	17	18	T8	T6	T11	T8	T6	T11	-1	-1	-1	-1	1.41421	1.41421	1	-5	5	-4	4	T6	T11	T8	18	T5	T10	T9	22
	Thoracolumbar	Left	31	33	L1	T11	L3	T12	T11	L3	-1	1	-1	1	1.41421	1.41421	2	-3	3	-1	1	T11	L4	L1	24	T10	L4	T12	34	10	9	1	9	1
242	Upper Thoracic	Left
	Main Thoracic	Right	23	24	T9	T7	T12	T10	T7	T12	1	1	1	1	1.41421	1.41421	1	4	4	5	5	T8	T12	T10	18	T8	L1	T10	19		6		6
	Lumbar	Left	25	28	L2	T12	L5	L3	T12	L4	1	-1	1	0	1.41421	1	3	-7	7	-4	4	T12	L4	L2	21	L1	L4	L2	32	11	7	1	7	1
244	Upper Thoracic	Right	23	20	T6	T4	T9	T5	T4	T9	-1	-1	-1	-1	1.41421	1.41421	3	0	0	-3	3	T3	T8	T5	21	T3	T8	T5	23
	Thoracolumbar	Left	21	18	T11	T9	L2	T12	T9	L2	-1	-1	-1	-1	1.41421	1.41421	3	0	0	-3	3	T8	L1	T11	18	T8	L1	T12	21
	Lumbar	Right	11	12	L3	L2	L4	L3	L2	L5	-1	-1	-1	-2	1.41421	2.23607	1	1	1	2	2	L1	L4	L2	9	L1	L3	L2	10
245	Upper Thoracic	Left	25	28	T4	T3	T8	T4	T3	T6	1	-1	1	1	1.41421	1.41421	3	-1	1	2	2	T3	T7	T4	27	T4	T7	T5	26
	Thoracolumbar	Right	21	22	L1	T8	L3	L1	T6	L3	-1	0	1	0	1	1	1	-3	3	-2	2	T7	L3	L1	26	T7	L3	T12	24
247	Main Thoracic	Right	40	41	T8	T5	T10	T8	T6	T11	1	1	0	0	1.41421	0	1	-3	3	-2	2	T6	T11	T8	39	T6	T11	T8	43
			25	27	L2	T10	L3	L2	T11	L3	1	0	0	0	1	0	2	-2	2	0	0	T11	L3	L2	26	T11	L3	L2	27
248	Main Thoracic	Right	41	40	T8	T6	T12	T8	T6	T12	-1	-1	-1	-1	1.41421	1.41421	1	-1	1	-2	2	T6	T11	T8	39	T5	T11	T8	42
249	Main Thoracic	Right	14	16	T6	T5	T9	T7	T5	T9	0	0	0	0	0	0	2	-3	3	-1	1	T6	T9	T7	12	T5	T9	T7	17
	Thoracolumbar	Left	12	17	T11	T9	L2	T11	T9	L2	0	1	0	1	1	1	5	-3	3	2	2	T9	T12	T10	13	T9	L3	T12	15
250	Main Thoracic	Right	31	30	T10	T8	L1	T10	T7	L1	-2	0	-1	0	2	1	1	-1	1	-2	2	T7	L1	T10	28	T6	L1	T10	32
251	Main Thoracic	Right	44	46	T7	T5	T11	T8	T6	T12	-1	0	-2	-1	1	2.23607	2	2	2	4	4	T5	T12	T8	44	T4	T11	T8	42
	Lumbar	Left	37	35	L3	T11	L4	L3	T12	L4	0	0	-1	0	0	1	2	1	1	-1	1	T12	L4	L2	31	T11	L4	L3	36
252	Upper Thoracic	Left
	Main Thoracic	Right	35	40	T8	T6	T11	T8	T5	T10	-2	-2	-1	-1	2.82843	1.41421	5	-5	5	0	0	T5	T11	T8	40	T4	T9	T7	40
	Thoracolumbar	Left	29	35	L1	T11	L3	L1	T10	L4	-3	1	-2	0	3.16228	2	6	-4	4	2	2	T11	L3	T12	35	T8	L4	L1	33
253	Upper Thoracic	Left	22	19	T4	T2	T7	T3	T2	T6							3
	Main Thoracic	Right	35	30	T10	T7	L1	T10	T6	T12	0	0	1	1	0	1.41421	5	7	7	2	2	T7	L1	T10	26	T7	L1	T10	28
	Lumbar	Left	28	28	L3	L1	L4	L3	T12	L4	0	0	1	0	0	1	0	2	2	2	2	L1	L4	L3	27	L1	L4	L3	26
254	Thoracolumbar	Right	16	18	L1	T12	L3	L1	T12	L3	0	2	0	2	2	2	2	0	0	2	2	T12	L4	L2	18	T12	L5	L1	16
255	Thoracolumbar	Left	21	20	L1	T11	L4	T12	T10	L4	0	0	1	0	0	1	1	3	3	2	2	T11	L4	T12	18	T11	L4	L1	18
256	Upper Thoracic	Left
	Main Thoracic	Right	33	33	T8	T6	T12	T8	T5	T11	1	-1	2	0	1.41421	2	0	1	1	1	1	T6	T11	T9	34	T7	T11	T9	32
	Lumbar	Left	28	26	L2	T12	L4	L2	T11	L4							2					T11	L5	L3	25
257	Upper Thoracic	Left	21	21	T3	T1	T6	T3	T1	T6							0
	Main Thoracic	Right	24	23	T7	T6	T9	T7	T6	T8	-1	-2	-1	-1	2.23607	1.41421	1	1	1	0	0	T5	T9	T7	26	T5	T7	T6	23
	Thoracolumbar	Left	17	19	T10	T9	T12	T10	T8	T11	-1	-1	0	0	1.41421	0	2	-2	2	0	0	T9	T11	T10	25	T8	T11	T9	19
	Lumbar	Right	29	28	L1	T12	L3	L1	T11	L3	-2	-1	-1	-1	2.23607	1.41421	1	1	1	0	0	T11	L3	T12	32	T10	L2	T12	28
258	Main Thoracic	Right	38	30	T8	T4	T11	T9	T5	T12	3	1	2	0	3.16228	2	8	7	7	-1	1	T7	T11	T10	31	T7	T12	T9	31
	Thoracolumbar	Left	36	33	L1	T11	L4	L2	T12	L4	1	0	0	0	1	0	3	3	3	0	0	T12	L3	L2	26	T12	L4	L2	33	7	7	1	7	1
259	Main Thoracic	Right		16				T8	T4	T11			3	0		3				-1	1	T6	T11	T9	17	T7	T11	T8	17
	Thoracolumbar	Left	28	27	L1	T11	L4	L1	T11	L3	0	-1	0	0	1	0	1	-1	1	-2	2	T11	L4	L2	30	T11	L3	L1	29
261	Main Thoracic	Right	15	19	T7	T4	T10	T8	T5	T11	1	0	0	-1	1	1	4	-2	2	2	2	T5	T9	T7	20	T5	T10	T7	17
262	Main Thoracic	Right	16	16	T9	T7	T11	T10	T8	T12							0
	Lumbar	Left	22	26	L2	T11	L3	L2	T12	L4	2	1	1	0	2.23607	1	4	2	2	6	6	T12	L4	L2	27	L1	L4	L3	20
263	Thoracolumbar	Left	17	16	L1	T10	L4	L1	T10	L4	2	0	2	0	2	2	1	-1	1	-2	2	T12	L4	L2	15	T12	L4	L2	18
264	Upper Thoracic	Left
	Main Thoracic	Right	12	14	T8	T6	T11	T9	T7	T11	0	0	-1	0	0	1	2	0	0	2	2	T6	T12	T9	20	T6	T11	T8	12
	Thoracolumbar	Left	13	14	L1	T11	L3	L2	T11	L4	0	0	0	-1	0	1	1	4	4	5	5	T12	L4	L2	21	T11	L3	L2	9
265	Upper Thoracic	Left
	Main Thoracic	Right	22	19	T9	T7	L1	T9	T7	T12	-1	-1	-1	0	1.41421	1	3	3	3	0	0	T7	T12	T9	22	T6	T12	T9	19
	Thoracolumbar	Left
267	Main Thoracic	Left	16	14	T10	T7	L1	T11	T7	L3	0	-1	0	-3	1	3	2	4	4	2	2	T7	L3	T12	11	T7	T12	T10	12
268	Main Thoracic	Right																				T8	T12	T9	12
	Lumbar	Left	28	25	L2	T12	L4	L1	T11	L4	0	0	1	0	0	1	3	2	2	-1	1	T12	L4	L2	30	T12	L4	L1	26
269	Upper Thoracic	Left	14		T4	T3	T7				-1	0			1			-1	1							T2	T7	T5	15
	Main Thoracic	Right	24	23	T8	T7	T11	T9	T7	T12	0	1	0	0	1	0	1	3	3	2	2	T7	T12	T9	23	T7	T12	T9	21
	Lumbar	Left	29	27	L2	T11	L4	L2	T12	L4	1	0	0	0	1	0	2	3	3	1	1	T12	L4	L2	25	T12	L4	L2	26
270	Main Thoracic	Left	15	17	T12	T9	L4	T9	T8	L1	2	-1	3	2	2.23607	3.60555	2	6	6	8	8	T8	L2	T11	10	T11	L3	T12	9		7		7
271		Left																				T1	T4	T3	17	T1	T4	T3	17
		Right																				T4	T10	T7	13	T4	T10	T7	11
	Main Thoracic	Left	18	12	T11	T8	T12	T11	T10	L1	2	1	0	0	2.23607	0	6	5	5	-1	1	T10	L1	T12	10	T10	L1	T12	13
	Lumbar	Right	14	12	L1	T12	L3	L2	L1	L4	1	2	0	1	2.23607	1	2	4	4	2	2	L1	L5	L3	8	L1	L5	L3	10
272	Main Thoracic	Right	20	19	T8	T5	T11	T9	T6	T12	1	0	0	-1	1	1	1	0	0	-1	1	T6	T11	T9	16	T6	T11	T9	20
	Lumbar	Left	17	17	L2	T11	L5	L3	T12	L4	0	-1	-1	0	1	1	0	-1	1	-1	1	T11	L4	L1	15	T11	L4	L3	18
273	Upper Thoracic	Right	43	41	T7	T5	T10	T7	T4	T10	1	0	2	0	1	2	2	-4	4	-6	6	T5	T10	T7	42	T6	T10	T8	47
	Thoracolumbar	Left	45	42	L1	T10	L3	L1	T10	L3	0	1	0	1	1	1	3	-1	1	-4	4	T10	L3	L1	43	T10	L4	L2	46
274	Main Thoracic	Right	15	17	T8	T5	T10	T8	T5	T11	-1	1	-1	0	1.41421	1	2	0	0	2	2	T3	T9	T7	15	T4	T11	T8	15
	Thoracolumbar	Left	23	24	L1	T10	L4	L1	T11	L3	0	0	-1	1	0	1.41421	1	-1	1	0	0	T9	L3	L2	23	T10	L4	L2	24
275	Thoracolumbar	Left	25	22	L2	T11	L3	L1	T12	L4	1	0	0	-1	1	1	3	4	4	1	1	T12	L3	L2	25	T12	L3	L2	21
276	Upper Thoracic	Left	24	27	T3	T1	T5	T4	T3	T6	1	0	-1	-1	1	1.41421	3	-3	3	0	0	T2	T5	T4	27	T2	T5	T4	27
	Main Thoracic	Right	17	19	T9	T4	T11	T10	T6	T12							2
	Lumbar	Left
277	Upper Thoracic	Left
	Main Thoracic	Right	26	25	T8	T7	T12	T9	T6	T12	0	0	1	0	0	1	1	2	2	1	1	T7	T12	T9	24	T7	T12	T8	24
	Lumbar	Left	32	29	L2	T12	L4	L2	T12	L4	0	0	0	0	0	0	3	1	1	-2	2	T12	L4	L2	29	T12	L4	L2	31
279	Main Thoracic	Right	31	30	T7	T4	T10	T7	T5	T10	1	0	0	0	1	0	1	1	1	0	0	T5	T10	T8	29	T5	T10	T7	30
	Thoracolumbar	Left	22	20	T12	T10	L3	L1	T10	L3							2
280	Thoracolumbar	Left	19	15	L1	T7	L3	L1	T11	L3	5	0	1	0	5	1	4	3	3	-1	1	T12	L4	L1	11	T12	L3	L1	16
281	Main Thoracic	Left	29	26	T5	T4	T6	T6	T3	T7	0	1	1	0	1	1	3	4	4	1	1	T4	T7	T6	29	T4	T7	T5	25
	Lumbar	Right	20	19	L2	L1	L4	L3	L1	L4	0	0	0	0	0	0	1	-1	1	-2	2	L1	L4	L2	21	L1	L4	L2	21
282	Main Thoracic	Right
	Lumbar	Left	16	18	L1	T12	L3	L1	T12	L3	0	1	0	1	1	1	2	-2	2	0	0	T12	L4	L1	19	T12	L4	L2	18
283		Right																				T10	L1	T11	14
	Lumbar	Left	23	29	L2	L1	L4	L2	T12	L3	-1	0	0	1	1	1	6	-6	6	0	0	L1	L4	L2	24	T12	L4	L2	29				5
284	Upper Thoracic	Left	33	36	T3	T1	T6	T3	T1	T6	1	0	1	0	1	1	3	-1	1	2	2	T2	T6	T4	33	T2	T6	T4	34
	Main Thoracic	Right	33	36	T9	T6	L1	T9	T6	L1	0	0	0	0	0	0	3	-4	4	-1	1	T6	L1	T9	31	T6	L1	T10	37	6			5	1
285	Thoracolumbar	Left	17	19	L1	T12	L4	L1	T11	L3	-1	-1	0	0	1.41421	0	2	-3	3	-1	1	T12	L3	L1	15	T11	L3	L1	20
286	Upper Thoracic	Right	15	18	T7	T5	T10	T7	T6	T9	0	-1	-1	0	1	1	3	-3	3	0	0	T3	T9	T7	15	T5	T9	T7	18
	Thoracolumbar	Left	21	19	T12	T10	L2	L1	T9	L2	-1	1	0	1	1.41421	1	2	12	12	10	10	T9	L1	T11	13	T9	L3	T12	9		6		6
287	Lumbar	Left	15	12	L1	T12	L4	L1	T12	L4	0	0	0	0	0	0	3	4	4	1	1	T12	L4	L1	10	T12	L4	L3	11
288	Upper Thoracic	Right	28	27	T7	T5	T12	T7	T5	T11	0	0	0	1	0	1	1	3	3	2	2	T5	T11	T8	27	T5	T12	T7	25
	Lumbar	Left	25	24	L2	T12	L4	L2	T11	L4	0	1	1	1	1	1.41421	1	-1	1	-2	2	T11	L5	L3	25	T12	L5	L3	26
289	Main Thoracic	Right	14	14	T7	T5	T10	T7	T5	T10	0	0	0	0	0	0	0	3	3	3	3	T5	T10	T8	13	T5	T10	T8	11
	Thoracolumbar	Left	32	30	L1	T10	L3	L1	T10	L4	0	1	0	0	1	0	2	6	6	4	4	T10	L4	L1	29	T10	L4	L2	26
290	Upper Thoracic	Left	20	22	T2	T1	T6	T4	T3	T6	1	1	-1	1	1.41421	1.41421	2	-1	1	1	1	T1	T6	T4	22	T2	T7	T3	21
	Main Thoracic	Right	29	30	T9	T6	T11	T9	T6	T10	1	1	1	2	1.41421	2.23607	1	-1	1	0	0	T6	T11	T9	31	T7	T12	T10	30
	Lumbar	Left	22	22	L2	T11	L4	L2	T10	L4	1	1	2	1	1.41421	2.23607	0	2	2	2	2	T11	L4	L2	12	T12	L5	L3	20	8	10	1	10	1
291	Main Thoracic	Right																				T7	T12	T11	8	T7	T12	T9	7
	Lumbar	Left	16	13	L2	T11	L4	L2	T12	L4	1	0	0	0	1	0	3	2	2	-1	1	T12	L4	L2	14	T12	L4	L2	14
292	Main Thoracic	Right		9				T8	T7	T11			0	1		1				0	0	T7	T12	T9	7	T7	T12	T9	9
	Thoracolumbar	Left	15	13	L1	T11	L4	L1	T11	L4	1	0	1	0	1	1	2	3	3	1	1	T12	L4	L2	11	T12	L4	L1	12
293	Upper Thoracic	Left
	Main Thoracic	Right	38	36	T10	T6	L1	T11	T6	L2	0	0	0	-1	0	1	2	4	4	2	2	L1	T7	T11	33	T6	L1	T11	34
	Lumbar	Left
294	Main Thoracic	Right	44	48	T8	T4	T12	T8	T5	T12	1	0	0	0	1	0	4	-4	4	0	0	T5	T12	T8	44	T5	T12	T8	48
	Lumbar	Left
295	Main Thoracic	Right	25	27	T9	T7	T12	T9	T5	T11	-3	0	-1	1	3	1.41421	2	-2	2	0	0	T5	T12	T9	34	T4	T12	T9	27
	Lumbar	Left	21	21	L2	T12	L4	L2	T11	L4	0	0	1	0	0	1	0	-3	3	-3	3	T12	L4	L2	27	T12	L4	L2	24
296	Thoracolumbar	Left	18	16	L2	T11	L4	L2	T11	L4	-1	1	-1	1	1.41421	1.41421	2	3	3	1	1	T11	L5	L2	18	T10	L5	L3	15
297	Main Thoracic	Left	14	13	T4	T2	T7	T4	T2	T6	-1	-2	-1	-1	2.23607	1.41421	1	2	2	1	1	T1	T5	T4	12	T1	T5	T4	12
298	Main Thoracic	Right	32	30	T7	T4	T12	T7	T4	T11	1	-1	1	0	1.41421	1	2	1	1	-1	1	T5	T11	T8	30	T5	T11	T8	31
299	Main Thoracic	Right	27	28	T8	T5	T11	T8	T6	T11	2	1	1	1	2.23607	1.41421	1	-2	2	-1	1	T7	T12	T9	26	T7	T12	T9	29
	Lumbar	Left	26	24	L2	T11	L4	L2	T11	L3	1	0	1	1	1	1.41421	2	-1	1	-3	3	T12	L4	L2	22	T12	L4	L3	27
300	Main Thoracic	Left	13	11	T6	T2	T8	T5	T2	T8							2
	Thoracolumbar	Right	9	13	T9	T8	T11	T10	T8	T12	-1	0	-1	-1	1	1.41421	4	-2	2	2	2	T6	T11	T9	11	T7	T11	T9	11
	Lumbar	Left	20	24	L1	T11	L4	L1	T12	L3	0	-1	-1	0	1	1	4	-3	3	1	1	T11	L3	L1	22	T11	L3	L1	23
301	Thoracolumbar	Left	11	19	L2	T11	L4	L1	T10	L3	0	-1	1	0	1	1	8	-10	10	-2	2	T11	L3	L2	13	T11	L3	L1	21	8	6	1	6	1
302	Main Thoracic	Right	16	18	T8	T6	T12	T7	T5	T12							2					T6	T11	T9	16
	Thoracolumbar	Left	30	33	L2	T12	L4	L2	T12	L4	0	0	0	0	0	0	3	-9	9	-6	6	T12	L4	L2	34	T12	L4	L2	39
303	Main Thoracic	Right	26	24	T9	T5	T12	T8	T6	T11	1	-1	0	0	1.41421	0	2	0	0	-2	2	T6	T10	T9	27	T6	T11	T8	26
	Thoracolumbar	Left	30	29	L2	T12	L4	L2	T11	L4	-1	0	0	0	1	0	1	0	0	-1	1	T11	L4	L2	28	T11	L4	L2	30
	No		347	341	0	0	0	0	0	0	319	319	316	316	319	316	335	319	319	316	316	0	0	0	332	0	0	0	335	32	23	15	34	21
	MAD														1.16358	1.22227	1.98209	-0.0783699	2.6489	-0.256329	2.19937
	SD														1.32833	1.41187	1.65234	3.41521	2.15199	2.842	1.81391
	R																0.955886		0.935676		0.957364
	ICC

## Sheet: outlier
ID	Curve type	Age	Gender	BMI	Weight status	Direction	RZ																			RAD (pre)				RAD (current)
							US																	RAD		Top	Bottom	Apex	Cobb	Top	Bottom	Apex	Cobb	Progression
							O1	O2	O1			O2			O1		O2		EI1	EI2	Diff	O1 vs X-ray		O2 vs X-ray											>5			>4
							Angles	Angles	Apex	Top	Bottom	Apex	Top	Bottom	Top	Bottom	Top	Bottom				Diff	abs diff	DIff	Abs Diff									RAD	US	Both	Neither	US	Both	Neither
45	Thoracolumbar	14.2	F	28.4117	obese	Left																								T12	L4	L3	14
53	Main Thoracic	16.1	M	17.0109	under	Left	16	17	T10	T9	T12	T8	T6	T11	-1	-1	2	0	1.41421	2	1	2	2	3	3	T8	T12	T10	9	T8	T11	T9	14		8			8
57	Main Thoracic	12.4	F	16.5661	normal	Right	29	28	T8	T5	T12	T8	T4	T12	-1	-1	0	-1	1.41421	1	1	-1	1	-2	2	T5	T12	T9	24	T4	T11	T8	30	6
58	Main Thoracic	15.3	F	22.7174	normal	Right	12		T10	T8	T12				0	0			0			0	0			T8	T11	T9	13	T8	T12	T9	12
70	Thoracolumbar	10.8	F	19.7819	normal	Left	18	16	L2	T10	L4	L2	T10	L4	4	0	4	0	4	4	2	4	4	2	2	T10	L4	L1	16	L2	L4	L3	14				1			1
72	Main Thoracic	12.6	F	23.1192	over	Right	28	32	T10	T7	T12	T9	T6	T12	0	0	1	0	0	1	4	-9	9	-5	5	T7	T12	T8	28	T7	T12	T10	37	9
74	Main Thoracic	13.5	F	24.2623	over	Right	32	33	T10	T7	T12	T10	T8	L1	0	0	-1	-1	0	1.41421	1	-5	5	-4	4	T8	T11	T10	29	T7	T12	T9	37	8
79	Main Thoracic	13.9	F	22.6663	normal	Right	23	26	T9	T5	T11	T8	T5	T11	0	0	0	0	0	0	3	-6	6	-3	3	T6	T11	T9	22	T5	T11	T9	29	7
81	Main Thoracic	15.8	F	17.3527	normal	Right																				T4	T11	T8	15	T6	T11	T9	17
83	Thoracolumbar	14.2	F	21.2795	normal	Left	19	19	L2	T12	L4	L1	T12	L4	0	0	0	0	0	0	0	5	5	5	5	T11	L4	L1	13	T12	L4	L1	14		6			6
98	Main Thoracic	11.9	F	16.0002	normal	Right	14	16	T12	T10	L3	L1	T9	L3	1	0	2	0	1	2	2	-3	3	-1	1	T10	L2	T12	11	T11	L3	T12	17	6				5	1
99	Thoracolumbar	13.8	F	17.0814	normal	Left	36	27	L2	T12	L4	L1	T12	L3	0	-1	0	0	1	0	9	11	11	2	2	T11	L3	L2	38	T12	L3	L1	25				1			1
102	Upper Thoracic	17.2	F	18.5504	normal	Left	23	26	T6	T4	T7	T6	T2	L1	0	0	2	-6	0	6.32456	3	-6	6	-3	3	T4	T7	T6	27	T4	T7	T6	29				1			1
	Lumbar					Right	19	18	L2	L1	L5	L2	L1	L4	0	-1	0	0	1	0	1	-2	2	-3	3	L1	L4	L2	14	L1	L4	L2	21	7
107		14.9	F	22.6819	normal	Left																				T1	T6	T4	35	T1	T6	T4	38
109	Main Thoracic	11.2	F	21.4201	over	Left	23	26	T10	T9	T12	T11	T9	T12	0	-1	0	-1	1	1	3	-2	2	1	1	T9	T11	T10	21	T9	T11	T10	25				1	5
112	Thoracolumbar	12.2	F	15.8337	normal	Right	37	37	T11	T6	L2	T11	T7	L2	-1	0	-2	0	1	2	0	-2	2	-2	2	T5	L2	T11	32	T5	L2	T11	39	7				5	1
120	Main Thoracic	15.7	F	21.1314	normal	Right	18	18	T8	T4	T11	T8	T5	T12	0	0	-1	-1	0	1.41421	0	-6	6	-6	6	T4	T11	T7	18	T4	T11	T7	24	6
	Thoracolumbar					Left	32	27	L1	T11	L3	L1	T12	L3	0	1	-1	1	1	1.41421	5	-4	4	-9	9	T11	L3	L2	32	T11	L4	L2	36				1			1
121	Thoracolumbar	13.2	M	19.5608	normal	Right	15	14	T11	T7	L2	T11	T7	L1	5	2	5	3	5.38516	5.83095	1	5	5	4	4	T7	L2	T11	16	T12	L4	L3	10				1			1
128	Main Thoracic	12.3	F	20.3127	normal	Right	38	32	T8	T5	T12	T8	T5	L1	0	-1	0	-2	1	2	6	3	3	-3	3	T6	T11	T9	33	T5	T11	T8	35				1			1
130	Main Thoracic	12.5	F	24.4982	over	Right	36	36	T7	T4	T10	T7	T4	T10	1	0	1	0	1	1	0	-6	6	-6	6	T5	T11	T8	36	T5	T10	T8	42	6
	Lumbar					Left	34	32	L2	T10	L4	L2	T10	L4	1	-1	1	-1	1.41421	1.41421	2	-5	5	-7	7	T11	L3	L2	35	T11	L3	L2	39				1			1
131	Upper Thoracic	12.7	F	25.1645	over	Left	33	30	T4	T2	T6	T3	T1	T6	0	1	1	1	1	1.41421	3	-3	3	-6	6	T2	T7	T4	35	T2	T7	T4	36				1			1
132	Upper Thoracic	11.6	F	14.3426	under	Left																								T2	T8	T5	14
137		13.3	F	18.5941	normal	Right		13				T9	T6	L1			-5	-6		7.81025				2	2	T5	L1	T9	16	T1	T7	T4	11				1			1
140	Main Thoracic	11.8	F	15.8199	normal	Right	13		T8	T5	T11				-1	0			1			0	0							T4	T11	T7	13
141	Main Thoracic	15.6	F	17.898	normal	Right	21	17	T8	T5	T10	T8	T5	T10	1	0	1	0	1	1	4	-4	4	-8	8	T6	T10	T8	22	T6	T10	T8	25				1			1
150	Main Thoracic	10.3	F	20.4925	over	Right	40	40	T8	T6	T11	T8	T6	T10	0	0	0	1	0	1	0	1	1	1	1	T6	T11	T8	35	T6	T11	T8	39				1	5
151	Thoracolumbar	15.3	F	24.6877	over	Left	19	19	L2	T12	L4	L2	T12	L4	0	0	0	0	0	0	0	-4	4	-4	4	T12	L4	L2	15	T12	L4	L2	23	8
156	Main Thoracic	12.1	F	15.9598	normal	Right	12	13	T8	T4	T11	T8	T5	T9	2	0	1	2	2	2.23607	1	-3	3	-2	2	T6	T11	T9	9	T6	T11	T8	15	6
159	Main Thoracic	12	F	16.9707	normal	Left																				T9	T12	T11	8	T9	T12	T10	13
167	Main Thoracic	14.4	F			Right	34	27	T8	T5	T10	T8	T5	T10	1	1	1	1	1.41421	1.41421	7	0	0	-7	7	T5	T11	T9	29	T6	T11	T9	34				1			1
170	Main Thoracic	12.8	F	16.3094	normal	Right	19	17	T7	T5	T10	T7	T5	T10	-2	-1	-2	-1	2.23607	2.23607	2	4	4	2	2	T3	T9	T7	12	T3	T9	T7	15				1	5
172	Main Thoracic	11.8	F	19.8402	normal	Right	30	28	T8	T5	T11	T9	T6	T12	1	0	0	-1	1	1	2	1	1	-1	1	T7	T11	T9	23	T6	T11	T9	29	6				5	1
	Thoracolumbar					Left	24	21	L1	T11	L3	L2	T12	L4	0	1	-1	0	1	1	3	6	6	3	3	T11	L4	L2	16	T11	L4	L2	18				1	5
173		14	F	23.3919	over	Left																				T11	L4	L1	8	T11	L4	L1	12
179	Main Thoracic	14.6	F	21.6811	normal	Right	20	18	T10	T8	T12	T10	T7	T12	-1	0	0	0	1	0	2	0	0	-2	2	T7	T12	T10	14	T7	T12	T9	20	6
182	Thoracolumbar	16.3	F	20.1308	normal	Left	33	31	L2	T11	L3	L2	T11	L4	0	2	0	1	2	1	2	-4	4	-6	6	T12	L4	L2	32	T11	L5	L2	37				1			1
190	Thoracolumbar	11.1	F			Left	17	14	L2	T11	L4	L1	T11	L4	0	1	0	1	1	1	3	-1	1	-4	4	T4	T11	T8	11	T11	L5	L2	18	7
192	Thoracolumbar	15.6	M	20.971	normal	Left	15	18	L2	T12	L4	L2	T12	L4	0	0	0	0	0	0	3	4	4	7	7	T12	L3	L2	16	T12	L4	L1	11				1			1
193	Main Thoracic	15.3	M	21.8812	normal	Right	15	19	T8	T7	T11	T7	T6	T11	-1	-2	0	-2	2.23607	2	4	2	2	6	6	T6	T10	T8	16	T6	T9	T7	13				1			1
207	Upper Thoracic	17.6	F	23.1087	normal	Left	24		T3	T2	T6				-1	-1			1.41421			-1	1			T1	T6	T3	29	T1	T5	T3	25
	Main Thoracic					Right	35	32	T9	T6	T12	T9	T6	T12	0	-1	0	-1	1	1	3	-3	3	-6	6	T6	T11	T8	35	T6	T11	T9	38				1			1
208	Main Thoracic	12.8	F	15.6784	normal	Right	38	39	T8	T4	T12	T8	T5	T12	1	0	0	0	1	0	1	-6	6	-5	5	T5	T12	T8	34	T5	T12	T8	44	10				5	1
215	Thoracolumbar	14.2	F	19.6981	normal	Left	29	27	L1	T11	L4	L1	T10	L4	-1	0	0	0	1	0	2	0	0	-2	2	T12	L4	L1	22	T10	L4	L1	29	7				5	1
217	Main Thoracic	11	M	27.1461	obese	Right	42	36	T8	T4	T10	T8	T6	T11	0	1	-2	0	1	2	6	3	3	-3	3	T5	T11	T8	41	T4	T11	T7	39				1			1
221	Upper Thoracic	16.1	F	22.2914	normal	Left	12	12	T3	T2	T4	T7	T6	T10	-1	1	-5	-5	1.41421	7.07107	0	-4	4	-4	4	T1	T4	T3	15	T1	T5	T3	16				1			1
	Upper Thoracic					Right	12	10	T6	T4	T9	L1	T10	L3	1	2	-5	-4	2.23607	6.40312	2	-1	1	-3	3	T4	T9	T7	12	T5	T11	T8	13				1			1
224		16.2	F	18.7437	normal	Right																				T6	T10	T7	15	T6	T10	T7	20
225	Thoracolumbar	12.6	F	16.8298	normal	Right	11	20	L1	T11	L4	T12	T9	L3	-3	-1	-1	0	3.16228	1	9	-4	4	5	5	T11	L3	T12	17	T8	L3	T12	15				1			1
229	Main Thoracic	13.3	F	26.0362	over	Right	47	47	T9	T7	T11	T9	T7	T11	0	0	0	0	0	0	0	2	2	2	2	T7	T11	T9	40	T7	T11	T9	45		7			7
242	Main Thoracic	16	F	16.9494	normal	Right	23	24	T9	T7	T12	T10	T7	T12	1	1	1	1	1.41421	1.41421	1	4	4	5	5	T8	T12	T10	18	T8	L1	T10	19		6			6
258	Main Thoracic	14.5	F	25.4248	over	Right	38	30	T8	T4	T11	T9	T5	T12	3	1	2	0	3.16228	2	8	7	7	-1	1	T7	T11	T10	31	T7	T12	T9	31				1			1
262	Lumbar	13.2	F	21.7854	normal	Left	22	26	L2	T11	L3	L2	T12	L4	2	1	1	0	2.23607	1	4	2	2	6	6	T12	L4	L2	27	L1	L4	L3	20				1			1
269	Upper Thoracic	15	F	24.5697	over	Left	14		T4	T3	T7				-1	0			1			-1	1							T2	T7	T5	15
270	Main Thoracic	14.7	M	20.6094	normal	Left	15	17	T12	T9	L4	T9	T8	L1	2	-1	3	2	2.23607	3.60555	2	5	5	7	7	T8	L2	T11	10	T11	L3	T12	10		7			7
271		14.3	F	17.2077	normal	Left																				T1	T4	T3	17	T1	T4	T3	17
						Right																				T4	T10	T7	13	T4	T10	T7	11
	Main Thoracic					Left	18	12	T11	T8	T12	T11	T10	L1	2	1	0	0	2.23607	0	6	5	5	-1	1	T10	L1	T12	10	T10	L1	T12	13				1			1
273	Upper Thoracic	16.7	F	19.1484	normal	Right	43	41	T7	T5	T10	T7	T4	T10	1	0	2	0	1	2	2	-4	4	-6	6	T5	T10	T7	42	T6	T10	T8	47				1			1
283	Lumbar	17.7	F	18.5135	normal	Left	23	29	L2	L1	L4	L2	T12	L3	-1	0	0	1	1	1	6	-6	6	0	0	L1	L4	L2	24	T12	L4	L2	29				1	5
284	Main Thoracic	14.1	F	18.6976	normal	Right	33	36	T9	T6	L1	T9	T6	L1	0	0	0	0	0	0	3	-4	4	-1	1	T6	L1	T9	31	T6	L1	T10	37	6				5	1
302	Thoracolumbar	15.1	F	18.5624	normal	Left	30	33	L2	T12	L4	L2	T12	L4	0	0	0	0	0	0	3	-9	9	-6	6	T12	L4	L2	34	T12	L4	L2	39				1			1
56	No						54	51	0	0	0	0	0	0	54	54	51	51	54	51	50	54	54	51	51	0	0	0	60	0	0	0	64	17	5	0	29	16	6	24
	MAD			20.2847															1.20418	1.67485	2.76	-0.796296	3.61111	-1.35294	3.82353
	SD			3.32629															1.07016	1.90756	2.34355	4.30173	2.42173	4.23237	2.20641
	R																				0.928035		0.91897		0.92971
	ICC
	Male		6
	Female		50
	Normal				39
	Over				11
	obese				2
	Under				2
	NA				2

## Sheet: Large diff
ID	Curve type	Age	Gender	BMI	Weight Status	Direction	RZ																			RAD (pre)				RAD (current)
							US																	RAD		Top	Bottom	Apex	Cobb	Top	Bottom	Apex	Cobb	Progression
							O1	O2	O1			O2			O1		O2		EI1	EI2	Diff	O1 vs X-ray		O2 vs X-ray											>5			>4
							Angles	Angles	Apex	Top	Bottom	Apex	Top	Bottom	Top	Bottom	Top	Bottom				Diff	abs diff	DIff	Abs Diff									RAD	US	Both	Neither	US	Both	Neither
47	Lumbar				normal	Right	22	24	L1	T9	L4	L2	T9	L4	3	-1	3	-1	3.16228	3.16228	2	6	6	8	8	T7	L4		31	T12	L3	L2	16				1			1
120	Main Thoracic	15.7	F	21.1314	normal	Right	18	18	T8	T4	T11	T8	T5	T12	0	0	-1	-1	0	1.41421	0	-6	6	-6	6	T4	T11	T7	18	T4	T11	T7	24	6
	Lumbar				normal	Left	32	27	L1	T11	L3	L1	T12	L3	0	1	-1	1	1	1.41421	5	-4	4	-9	9	T11	L3	L2	32	T11	L4	L2	36				1			1
130	Main Thoracic	12.5	F	24.4982	over	Right	36	36	T7	T4	T10	T7	T4	T10	1	0	1	0	1	1	0	-6	6	-6	6	T5	T11	T8	36	T5	T10	T8	42	6
	Lumbar				over	Left	34	32	L2	T10	L4	L2	T10	L4	1	-1	1	-1	1.41421	1.41421	2	-5	5	-7	7	T11	L3	L2	35	T11	L3	L2	39				1			1
131	Upper Thoracic	12.7	F	25.1645	over	Left	33	30	T4	T2	T6	T3	T1	T6	0	1	1	1	1	1.41421	3	-3	3	-6	6	T2	T7	T4	35	T2	T7	T4	36				1			1
141	Main Thoracic	15.6	F	17.898	normal	Right	21	17	T8	T5	T10	T8	T5	T10	1	0	1	0	1	1	4	-4	4	-8	8	T6	T10	T8	22	T6	T10	T8	25				1			1
167	Main Thoracic	14.4	F			Right	34	27	T8	T5	T10	T8	T5	T10	1	1	1	1	1.41421	1.41421	7	0	0	-7	7	T5	T11	T9	29	T6	T11	T9	34				1			1
182	Lumbar				normal	Left	33	31	L2	T11	L3	L2	T11	L4	0	2	0	1	2	1	2	-4	4	-6	6	T12	L4	L2	32	T11	L5	L2	37				1			1
192	Thoracolumbar	15.6	M	20.971	normal	Left	15	18	L2	T12	L4	L2	T12	L4	0	0	0	0	0	0	3	4	4	7	7	T12	L3	L2	16	T12	L4	L1	11				1			1
193	Main Thoracic	15.3	M	21.8812	normal	Right	15	19	T8	T7	T11	T7	T6	T11	-1	-2	0	-2	2.23607	2	4	2	2	6	6	T6	T10	T8	16	T6	T9	T7	13				1			1
207	Main Thoracic	17.6	F	23.1087	normal	Right	35	32	T9	T6	T12	T9	T6	T12	0	-1	0	-1	1	1	3	-3	3	-6	6	T6	T11	T8	35	T6	T11	T9	38				1			1
262	Lumbar	13.2	F	21.7854	normal	Left	22	26	L2	T11	L3	L2	T12	L4	2	1	1	0	2.23607	1	4	2	2	6	6	T12	L4	L2	27	L1	L4	L3	20				1			1
270	Thoracolumbar	14.7	M	20.6094	normal	Left	15	17	T12	T9	L4	T9	T8	L1	2	-1	3	2	2.23607	3.60555	2	5	5	7	7	T8	L2	T11	10	T11	L3	T12	10		7			7
273	Main Thoracic	16.7	F	19.1484	normal	Right	43	41	T7	T5	T10	T7	T4	T10	1	0	2	0	1	2	2	-4	4	-6	6	T5	T10	T7	42	T6	T10	T8	47				1			1
302	Lumbar	15.1	F	18.5624	normal	Left	30	33	L2	T12	L4	L2	T12	L4	0	0	0	0	0	0	3	-9	9	-6	6	T12	L4	L2	34	T12	L4	L2	39				1			1
13	No						16	16	0	0	0	0	0	0	16	16	16	16	16	16	16	16	16	16	16	0	0	0	15	0	0	0	15	2	1	0	12	1	0	12
	MAD			21.3417															1.29368	1.42743	2.875	-1.8125	4.1875	-2.4375	6.6875
	SD			2.30868															0.90267	0.94513	1.74642	4.41541	2.07264	6.50096	0.946485
	R																				0.932318		0.962361		0.886456								29.1875
	ICC																																12.0898

## Sheet: FN
ID	Curve type	Age	Gender	BMI	Weight status	Direction	RZ																			RAD (pre)				RAD (current)
							US																	RAD		Top	Bottom	Apex	Cobb	Top	Bottom	Apex	Cobb	Progression
							O1	O2	O1			O2			O1		O2		EI1	EI2	Diff	O1 vs X-ray		O2 vs X-ray											>5			>4
							Angles	Angles	Apex	Top	Bottom	Apex	Top	Bottom	Top	Bottom	Top	Bottom				Diff	abs diff	DIff	Abs Diff									RAD	US	Both	Neither	US	Both	Neither
57	Main Thoracic	12.4	F	16.5661	normal	Right	29	28	T8	T5	T12	T8	T4	T12	-1	-1	0	-1	1.41421	1	1	-1	1	-2	2	T5	T12	T9	24	T4	T11	T8	30	6
72	Main Thoracic	12.6	F	23.1192	over	Right	28	32	T10	T7	T12	T9	T6	T12	0	0	1	0	0	1	4	-9	9	-5	5	T7	T12	T8	28	T7	T12	T10	37	9
74	Main Thoracic	13.5	F	24.2623	over	Right	32	33	T10	T7	T12	T10	T8	L1	0	0	-1	-1	0	1.41421	1	-5	5	-4	4	T8	T11	T10	29	T7	T12	T9	37	8
79	Main Thoracic	13.9	F	22.6663	normal	Right	23	26	T9	T5	T11	T8	T5	T11	0	0	0	0	0	0	3	-6	6	-3	3	T6	T11	T9	22	T5	T11	T9	29	7
102	Lumbar	17.2	F	18.5504	normal	Right	19	18	L2	L1	L5	L2	L1	L4	0	-1	0	0	1	0	1	-2	2	-3	3	L1	L4	L2	14	L1	L4	L2	21	7
120	Main Thoracic	15.7	F	21.1314	normal	Right	18	18	T8	T4	T11	T8	T5	T12	0	0	-1	-1	0	1.41421	0	-6	6	-6	6	T4	T11	T7	18	T4	T11	T7	24	6
130	Main Thoracic	12.5	F	24.4982	over	Right	36	36	T7	T4	T10	T7	T4	T10	1	0	1	0	1	1	0	-6	6	-6	6	T5	T11	T8	36	T5	T10	T8	42	6
151	Lumbar	15.3	F	24.6877	over	Left	19	19	L2	T12	L4	L2	T12	L4	0	0	0	0	0	0	0	-4	4	-4	4	T12	L4	L2	15	T12	L4	L2	23	8
156	Main Thoracic	12.1	F	15.9598	normal	Right	12	13	T8	T4	T11	T8	T5	T9	2	0	1	2	2	2.23607	1	-3	3	-2	2	T6	T11	T9	9	T6	T11	T8	15	6
179	Main Thoracic	14.6	F	21.6811	normal	Right	20	18	T10	T8	T12	T10	T7	T12	-1	0	0	0	1	0	2	0	0	-2	2	T7	T12	T10	14	T7	T12	T9	20	6
190	Lumbar	11.1	F			Left	17	14	L2	T11	L4	L1	T11	L4	0	1	0	1	1	1	3	-1	1	-4	4	T4	T11	T8	11	T11	L5	L2	18	7
11	No						11	11	0	0	0	0	0	0	11	11	11	11	11	11	11	11	11	11	11	0	0	0	11	0	0	0	11	11	0	0	0	0	0	0
	MAD																		0.674019	0.824045	1.45455	-3.90909	3.90909	-3.72727	3.72727
	SD																		0.707296	0.74367	1.36848	2.77325	2.77325	1.48936	1.48936
	R																				0.970085		0.957283		0.987807
	ICC

## Sheet: FP
ID	Curve type	Age	Gender	BMI	Weight status	Direction	RZ																			RAD (pre)				RAD (current)
							US																	RAD		Top	Bottom	Apex	Cobb	Top	Bottom	Apex	Cobb	Progression
							O1	O2	O1			O2			O1		O2		EI1	EI2	Diff	O1 vs X-ray		O2 vs X-ray											>5			>4
							Angles	Angles	Apex	Top	Bottom	Apex	Top	Bottom	Top	Bottom	Top	Bottom				Diff	abs diff	DIff	Abs Diff									RAD	US	Both	Neither	US	Both	Neither
53	Main Thoracic	16.1	M	17.0109	under	Left	16	17	T10	T9	T12	T8	T6	T11	-1	-1	2	0	1.41421	2	1	2	2	3	3	T8	T12	T10	9	T8	T11	T9	14		8			8
83	Thoracolumbar	14.2	F	21.2795	normal	Left	19	19	L2	T12	L4	L1	T12	L4	0	0	0	0	0	0	0	5	5	5	5	T11	L4	L1	13	T12	L4	L1	14		6			6
109	Main Thoracic	11.2	F	21.4201	over	Left	23	26	T10	T9	T12	T11	T9	T12	0	-1	0	-1	1	1	3	-2	2	1	1	T9	T11	T10	21	T9	T11	T10	25				1	5
150	Main Thoracic	10.3	F	20.4925	over	Right	40	40	T8	T6	T11	T8	T6	T10	0	0	0	1	0	1	0	1	1	1	1	T6	T11	T8	35	T6	T11	T8	39				1	5
170	Main Thoracic	12.8	F	16.3094	normal	Right	19	17	T7	T5	T10	T7	T5	T10	-2	-1	-2	-1	2.23607	2.23607	2	4	4	2	2	T3	T9	T7	12	T3	T9	T7	15				1	5
172	Thoracolumbar	11.8	F	19.8	normal	Left	24	21	L1	T11	L3	L2	T12	L4	0	1	-1	0	1	1	3	6	6	3	3	T11	L4	L2	16	T11	L4	L2	18				1	5
283	Lumbar	17.7	F	18.5135	normal	Left	23	29	L2	L1	L4	L2	T12	L3	-1	0	0	1	1	1	6	-6	6	0	0	L1	L4	L2	24	T12	L4	L2	29				1	5
7	No						7	7	0	0	0	0	0	0	7	7	7	7	7	7	7	7	7	7	7	0	0	0	7	0	0	0	7	0	2	0	5	7	0	0
	MAD			19.2609															0.95004	1.17658	2.14286	1.42857	3.71429	2.14286	2.14286
	SD			2.0362															0.783365	0.742698	2.1157	4.23703	2.05866	1.67616	1.67616
	R																				0.931205		0.897459		0.990621
	ICC
	Male		6
	Female		50
	Normal				4
	Over				2
	obese				0
	Under				1
	NA				2

## Sheet: UT
ID	Curve type	Major	Weight status	Direction	RZ																				RAD (pre)				RAD (current)
					US															RAD					Top	Bottom	Apex	Cobb	Top	Bottom	Apex	Cobb	Progression
					O1	O2	O1			O2			O1		O2		EI1	EI2	Diff	O1 vs X-ray		O2 vs X-ray												>5			>4
					Angles	Angles	Apex	Top	Bottom	Apex	Top	Bottom	Top	Bottom	Top	Bottom				Diff	abs diff	DIff	Abs Diff	Relative									RAD	US	Both	Neither	US	Both	Neither
100	Upper Thoracic	Secondary	under	Left	13	13	T5	T2	T8	T4	T2	T8	0	-2	0	-2	2	2	0	-1	1	-1	1	0.0714286	T2	T6	T4	16	T2	T6	T5	14				1			1
102	Upper Thoracic	Major	normal	Left	23	26	T6	T4	T7	T6	T2	L1	0	0	2	-6	0	6.32456	3	-6	6	-3	3	0.103448	T4	T7	T6	27	T4	T7	T6	29				1			1
107	Upper Thoracic	Secondary	normal	Left																					T1	T6	T4	35	T1	T6	T4	38
111	Upper Thoracic	Secondary	normal	Left	18	16	T4	T2	T9	T4	T3	T10	-1	0	-2	-1	1	2.23607	2	3	3	1	1	0.0666667	T2	T9	T5	25	T1	T9	T4	15				1			1
124	Upper Thoracic	Secondary	obese	Right	24	21	T5	T3	T7	T6	T4	T8	0	0	-1	-1	0	1.41421	3	-1	1	-4	4	0.16	T3	T7	T6	27	T3	T7	T6	25				1			1
125	Upper Thoracic	Secondary	normal	Left	22	24	T4	T2	T11	T5	T2	T9	-1	0	-1	2	1	2.23607	2	-3	3	-1	1	0.04	T1	T11	T4	27	T1	T11	T4	25				1			1
131	Upper Thoracic	Secondary	over	Left	33	30	T4	T2	T6	T3	T1	T6	0	1	1	1	1	1.41421	3	-3	3	-6	6	0.166667	T2	T7	T4	35	T2	T7	T4	36				1			1
132	Upper Thoracic	Secondary	under	Left																									T2	T8	T5	14
136	Upper Thoracic	Major	over	Left	10	12	T4	T2	T5	T4	T2	T6	-1	1	-1	0	1.41421	1	2	-1	1	1	1	0.0909091	T1	T7	T4	15	T1	T6	T4	11				1			1
137	Upper Thoracic	Secondary	normal	Right		13				T9	T6	L1			-5	-6		7.81025				2	2	0.181818	T5	L1	T9	16	T1	T7	T4	11				1			1
138	Upper Thoracic	Secondary	normal	Left	14	12	T5	T3	T8	T4	T3	T7	-1	-2	-1	-1	2.23607	1.41421	2	-2	2	-4	4	0.25					T2	T6	T3	16				1			1
161	Upper Thoracic	Secondary	normal	Left	21	18	T4	T3	T9	T3	T2	T6	-1	-2	0	1	2.23607	1	3	1	1	-2	2	0.1	T2	T7	T3	20	T2	T7	T4	20				1			1
177	Upper Thoracic	Major	normal	Right	17	17	T6	T2	T8	T5	T2	T8	1	0	1	0	1	1	0	1	1	1	1	0.0625	T2	T7	T5	14	T3	T8	T5	16				1			1
189	Upper Thoracic	Major	normal	Left	15	16	T4	T1	T7	T4	T2	T7	1	0	0	0	1	0	1	-4	4	-3	3	0.157895					T2	T7	T4	19				1			1
202	Upper Thoracic	Major	under	Left	29	28	T5	T3	T7	T5	T3	T6	-1	-2	-1	-1	2.23607	1.41421	1	2	2	1	1	0.037037	T1	T6	T4	29	T2	T5	T4	27				1			1
207	Upper Thoracic	Secondary	normal	Left	24		T3	T2	T6				-1	-1			1.41421			-1	1				T1	T6	T3	29	T1	T5	T3	25
212	Upper Thoracic	Major	normal	Left	14	14	T4	T2	T6	T4	T2	T5	-1	-1	-1	0	1.41421	1	0	2	2	2	2	0.166667	T1	T5	T3	15	T1	T5	T4	12				1			1
221	Upper Thoracic	Secondary	normal	Left	12	12	T3	T2	T4	T7	T6	T10	-1	1	-5	-5	1.41421	7.07107	0	-4	4	-4	4	0.25	T1	T4	T3	15	T1	T5	T3	16				1			1
222	Upper Thoracic	Major	normal	Left	21	20	T4	T2	T6	T4	T2	T6	1	0	1	0	1	1	1	2	2	1	1	0.0526316	T3	T6	T4	21	T3	T6	T5	19				1			1
229	Upper Thoracic	Secondary	over	Left	35	36	T4	T2	T7	T4	T2	T7	0	0	0	0	0	0	1	0	0	1	1	0.0285714	T2	T7	T4	36	T2	T7	T4	35				1			1
237	Upper Thoracic	Secondary	normal	Right	23	18	T5	T3	T9	T4	T2	T9	-2	1	-1	1	2.23607	1.41421	5	5	5	0	0	0	T1	T9	T5	21	T1	T10	T4	18				1			1
244	Upper Thoracic	Major	normal	Right	23	20	T6	T4	T9	T5	T4	T9	-1	-1	-1	-1	1.41421	1.41421	3	0	0	-3	3	0.130435	T3	T8	T5	21	T3	T8	T5	23				1			1
245	Upper Thoracic	Major	normal	Left	25	28	T4	T3	T8	T4	T3	T6	1	-1	1	1	1.41421	1.41421	3	-1	1	2	2	0.0769231	T3	T7	T4	27	T4	T7	T5	26				1			1
269	Upper Thoracic	Secondary	over	Left	14		T4	T3	T7				-1	0			1			-1	1								T2	T7	T5	15
271	Upper Thoracic	Secondary	normal	Left																					T1	T4	T3	17	T1	T4	T3	17
276	Upper Thoracic	Major	under	Left	24	27	T3	T1	T5	T4	T3	T6	1	0	-1	-1	1	1.41421	3	-3	3	0	0	0	T2	T5	T4	27	T2	T5	T4	27				1			1
281	Upper Thoracic	Major	normal	Left	29	26	T5	T4	T6	T6	T3	T7	0	1	1	0	1	1	3	4	4	1	1	0.04	T4	T7	T6	29	T4	T7	T5	25				1			1
284	Upper Thoracic	Major	normal	Left	33	36	T3	T1	T6	T3	T1	T6	1	0	1	0	1	1	3	-1	1	2	2	0.0588235	T2	T6	T4	33	T2	T6	T4	34				1			1
290	Upper Thoracic	Secondary	normal	Left	20	22	T2	T1	T6	T4	T3	T6	1	1	-1	1	1.41421	1.41421	2	-1	1	1	1	0.047619	T1	T6	T4	22	T2	T7	T3	21				1			1
297	Upper Thoracic	Major	normal	Left	14	13	T4	T2	T7	T4	T2	T6	-1	-2	-1	-1	2.23607	1.41421	1	2	2	1	1	0.0833333	T1	T5	T4	12	T1	T5	T4	12				1			1
																							1.92	0.0969349								21.3667
																							1.44106	0.0693464								7.75701
																							0.949225

## Sheet: MT
ID	Curve type	Major	Weight status	Direction	RZ																				RAD (pre)				RAD (current)
					US															RAD					Top	Bottom	Apex	Cobb	Top	Bottom	Apex	Cobb	Progression
					O1	O2	O1			O2			O1		O2		EI1	EI2	Diff	O1 vs X-ray		O2 vs X-ray												>5			>4
					Angles	Angles	Apex	Top	Bottom	Apex	Top	Bottom	Top	Bottom	Top	Bottom				Diff	abs diff	DIff	Abs Diff	Relative									RAD	US	Both	Neither	US	Both	Neither
29	Main Thoracic	Secondary	normal	Right	21	21	T7	T5	T10	T7	T5	T9	1	0	1	1	1	1.41421	0	-1	1	-1	1	0.0454545	T5	T10		24	T6	T10	T8	22				1			1
45	Main Thoracic	Major	obese	Right	28	28	T8	T5	T12	T8	T6	T12	0	0	-1	0	0	1	0	3	3	3	3	0.12	T5	T12	T9	28	T5	T12	T9	25				1			1
46	Main Thoracic	Secondary	normal	Right	15	16	T7	T4	T10	T7	T4	T10	2	1	2	1	2.23607	2.23607	1	1	1	2	2	0.142857	T4	T11	T7	14	T6	T11	T8	14				1			1
53	Main Thoracic	Secondary	under	Left	16	17	T10	T9	T12	T8	T6	T11	-1	-1	2	0	1.41421	2	1	2	2	3	3	0.214286	T8	T12	T10	9	T8	T11	T9	14		8			8
56	Main Thoracic	Secondary	normal	Right	19	17	T8	T6	T12	T8	T6	T11	0	0	0	1	0	1	2	6	6	4	4	0.307692	T6	T11	T9	22	T6	T12	T9	13				1			1
57	Main Thoracic	Major	normal	Right	29	28	T8	T5	T12	T8	T4	T12	-1	-1	0	-1	1.41421	1	1	-1	1	-2	2	0.0666667	T5	T12	T9	24	T4	T11	T8	30	6
58	Main Thoracic	Secondary	normal	Right	12		T10	T8	T12				0	0			0			0	0				T8	T11	T9	13	T8	T12	T9	12
63	Main Thoracic	Major	over	Left	24	26	T10	T7	L1	T10	T7	L2	1	0	1	-1	1	1.41421	2	-1	1	1	1	0.04	T8	L1	T10	26	T8	L1	T10	25				1			1
67	Main Thoracic	Secondary	normal	Right	14	13	T7	T5	T9	T7	T5	T9	-2	0	-2	0	2	2	1	2	2	1	1	0.0833333	T3	T9	T7	12	T3	T9	T7	12				1			1
72	Main Thoracic	Major	over	Right	28	32	T10	T7	T12	T9	T6	T12	0	0	1	0	0	1	4	-9	9	-5	5	0.135135	T7	T12	T8	28	T7	T12	T10	37	9
73	Main Thoracic	Major	normal	Right	39	30	T10	T7	L1	T9	T7	T12	0	0	0	1	0	1	9	11	11	2	2	0.0714286	T7	L1	T10	38	T7	L1		28				1			1
74	Main Thoracic	Major	over	Right	32	33	T10	T7	T12	T10	T8	L1	0	0	-1	-1	0	1.41421	1	-5	5	-4	4	0.108108	T8	T11	T10	29	T7	T12	T9	37	8
77	Main Thoracic	Secondary	under	Right	16	18	T8	T5	T12	T8	T5	T12	-1	-1	-1	-1	1.41421	1.41421	2	-2	2	0	0	0	T4	T11	T8	18	T4	T11	T8	18				1			1
79	Main Thoracic	Major	normal	Right	23	26	T9	T5	T11	T8	T5	T11	0	0	0	0	0	0	3	-6	6	-3	3	0.103448	T6	T11	T9	22	T5	T11	T9	29	7
80	Main Thoracic	Secondary	normal	Right	31	34	T7	T4	T12	T7	T4	T10	1	-1	1	1	1.41421	1.41421	3	-2	2	1	1	0.030303	T5	T11	T7	27	T5	T11	T7	33	6	7	1		7	1
81	Main Thoracic	Secondary	normal	Right																					T4	T11	T8	15	T6	T11	T9	17
83	Main Thoracic	Major	normal	Right	17	19	T10	T9	T12	T10	T9	T12	-2	0	-2	0	2	2	2	3	3	5	5	0.357143					T7	T12	T10	14				1			1
84	Main Thoracic	Major	over	Right	20	21	T8	T5	T11	T7	T5	T11	1	1	1	1	1.41421	1.41421	1	-4	4	-3	3	0.125	T6	T11	T9	21	T6	T12	T8	24				1			1
85	Main Thoracic	Major	over	Right	24	25	T7	T4	T9	T8	T4	T9	0	1	0	1	1	1	1	-1	1	0	0	0	T4	T10	T8	22	T4	T10	T7	25				1			1
86	Main Thoracic	Major	normal	Right	20	17	T7	T3	T10	T9	T6	L3	2	5	-1	0	5.38516	1	3	4	4	1	1	0.0625	T5	L3	T10	19	T5	L3	T9	16				1			1
91	Main Thoracic	Secondary	normal	Right	18	18	T8	T6	T11	T8	T4	T11	-1	-1	1	-1	1.41421	1.41421	0	4	4	4	4	0.285714	T4	T9	T7	12	T5	T10	T7	14		6			6
93	Main Thoracic	Major		Right	21	22	T7	T5	T10	T8	T4	T10	0	0	1	0	0	1	1	0	0	1	1	0.047619	T5	T10	T7	20	T5	T10	T8	21				1			1
97	Main Thoracic	Major	normal	Right	23	24	T8	T5	T10	T9	T6	T11	1	1	0	0	1.41421	0	1	3	3	4	4	0.2	T1	T5	T3	22	T6	T11	T9	20				1			1
99	Main Thoracic	Secondary	normal	Right	16	13	T8	T6	T12	T9	T4	T12	0	0	2	0	0	2	3	4	4	1	1	0.0833333	T6	T11	T8	18	T6	T12	T8	12				1			1
101	Main Thoracic	Major	normal	Right	30	29	T6	T3	T11	T6	T3	T10	0	-2	0	-1	2	1	1	-2	2	-3	3	0.09375	T3	T10	T6	33	T3	T9	T6	32				1			1
105	Main Thoracic	Major	normal	Right	35	32	T10	T7	L1	T10	T5	L1	0	0	2	0	0	2	3	1	1	-2	2	0.0588235	T6	L1	T10	31	T7	L1	T11	34				1			1
106	Main Thoracic	Secondary	normal	Right	13	12	T7	T5	T11	T6	T5	T11	-1	0	-1	0	1	1	1	1	1	0	0	0	T4	T11	T7	10	T4	T11	T7	12				1			1
	Main Thoracic	Major	normal	Right	47	44	T9	T6	T12	T9	T5	T12	0	0	1	0	0	1	3	3	3	0	0	0	T6	T12	T9	47	T6	T12	T9	44				1			1
109	Main Thoracic	Secondary	over	Right	22	21	T7	T5	T9	T7	T6	T9	0	0	-1	0	0	1	1	-4	4	-5	5	0.192308	T5	T9	T7	24	T5	T9	T7	26				1			1
	Main Thoracic	Secondary	over	Left	23	26	T10	T9	T12	T11	T9	T12	0	-1	0	-1	1	1	3	-2	2	1	1	0.04	T9	T11	T10	21	T9	T11	T10	25				1	5
110	Main Thoracic	Secondary	normal	Right	19	18	T9	T6	T12	T8	T6	T12	-1	0	-1	0	1	1	1	6	6	5	5	0.384615	T6	T12	T8	19	T5	T12	T8	13				1			1
112	Main Thoracic	Major	normal	Right	37	37	T11	T6	L2	T11	T7	L2	-1	0	-2	0	1	2	0	-2	2	-2	2	0.0512821	T5	L2	T11	32	T5	L2	T11	39	7				5	1
113	Main Thoracic	Secondary	normal	Right	22	23	T9	T8	T11	T10	T8	T12	-2	0	-2	-1	2	2.23607	1	-4	4	-3	3	0.115385	T6	T11	T8	22	T6	T11	T8	26				1			1
115	Main Thoracic	Major	normal	Right	26	27	T9	T5	L1	T8	T5	T12	1	0	1	1	1	1.41421	1	-2	2	-1	1	0.0357143	T6	L1	T9	24	T6	L1	T9	28				1			1
116	Main Thoracic	Major	obese	Right	33	36	T8	T5	T11	T9	T6	T12	0	0	-1	-1	0	1.41421	3	-8	8	-5	5	0.121951	T5	T11	T8	40	T5	T11	T8	41				1			1
117	Main Thoracic	Major	over	Right	17	21	T7	T5	T10	T7	T5	T10	0	1	0	1	1	1	4	-4	4	0	0	0	T5	T11	T7	18	T5	T11	T7	21				1			1
119	Main Thoracic	Secondary	normal	Left	23	24	T7	T2	T11	T4	T3	T11	1	0	0	0	1	0	1	-1	1	0	0	0					T3	T11	T7	24				1			1
120	Main Thoracic	Secondary	normal	Right	18	18	T8	T4	T11	T8	T5	T12	0	0	-1	-1	0	1.41421	0	-6	6	-6	6	0.25	T4	T11	T7	18	T4	T11	T7	24	6
122	Main Thoracic	Major	normal	Right	28	28	T8	T6	T11	T8	T6	T11	-1	0	-1	0	1	1	0	0	0	0	0	0	T5	T11	T8	29	T5	T11	T8	28				1			1
	Main Thoracic	Secondary	obese	Left	29	27	T10	T7	T12	T10	T8	T12	1	0	0	0	1	0	2	2	2	0	0	0	T8	T12	T10	30	T8	T12	T10	27				1			1
126	Main Thoracic	Major		Right	37	36	T7	T4	T10	T8	T4	T11	0	1	0	0	1	0	1	-3	3	-4	4	0.1	T4	T11	T7	41	T4	T11	T8	40				1			1
128	Main Thoracic	Major	normal	Right	38	32	T8	T5	T12	T8	T5	L1	0	-1	0	-2	1	2	6	3	3	-3	3	0.0857143	T6	T11	T9	33	T5	T11	T8	35				1			1
129	Main Thoracic	Major	normal	Right	47	42	T9	T6	T12	T9	T6	T11	0	0	0	1	0	1	5	1	1	-4	4	0.0869565	T5	T12	T8	44	T6	T12	T9	46				1			1
130	Main Thoracic	Major	over	Right	36	36	T7	T4	T10	T7	T4	T10	1	0	1	0	1	1	0	-6	6	-6	6	0.142857	T5	T11	T8	36	T5	T10	T8	42	6
	Main Thoracic	Major	over	Right	40	37	T9	T6	T11	T9	T6	T11	1	0	1	0	1	1	3	0	0	-3	3	0.075	T7	T11	T9	38	T7	T11	T9	40				1			1
134	Main Thoracic	Major	normal	Right	27	30	T8	T4	T11	T8	T6	T11	1	0	-1	0	1	1	3	0	0	3	3	0.111111	T5	T10	T8	30	T5	T11	T7	27				1			1
	Main Thoracic	Secondary	normal	Right	12	14	T10	T8	T11	T10	T7	T11	-2	0	-1	0	2	1	2	1	1	3	3	0.272727	T6	T11	T8	13	T6	T11	T8	11				1			1
140	Main Thoracic	Secondary	normal	Right	13		T8	T5	T11				-1	0			1			0	0								T4	T11	T7	13
141	Main Thoracic	Major	normal	Right	21	17	T8	T5	T10	T8	T5	T10	1	0	1	0	1	1	4	-4	4	-8	8	0.32	T6	T10	T8	22	T6	T10	T8	25				1			1
143	Main Thoracic	Major		Right	43	42	T8	T6	T12	T8	T5	T11	-1	0	0	1	1	1	1	-1	1	-2	2	0.0454545	T5	T11	T8	43	T5	T12	T8	44				1			1
150	Main Thoracic	Major	over	Right	40	40	T8	T6	T11	T8	T6	T10	0	0	0	1	0	1	0	1	1	1	1	0.025641	T6	T11	T8	35	T6	T11	T8	39				1	5
153	Main Thoracic	Major	normal	Right	18	18	T10	T7	T12	T10	T7	T12	1	0	1	0	1	1	0	0	0	0	0	0	T7	T12	T9	19	T8	T12	T10	18				1			1
155	Main Thoracic	Major	obese	Right	18	17	T8	T5	L1	T6	T4	T9	0	-4	1	0	4	1	1	-2	2	-3	3	0.15	T5	T9	T7	16	T5	T9	T7	20				1			1
156	Main Thoracic	Major	normal	Right	12	13	T8	T4	T11	T8	T5	T9	2	0	1	2	2	2.23607	1	-3	3	-2	2	0.133333	T6	T11	T9	9	T6	T11	T8	15	6
158	Main Thoracic	Secondary	normal	Right	14	16	T8	T5	T10	T7	T5	T10	1	1	1	1	1.41421	1.41421	2	-4	4	-2	2	0.111111	T5	T11	T8	24	T6	T11	T8	18				1			1
159	Main Thoracic	Major	normal	Right	11	11	T7	T5	T10	T7	T5	T9	1	-1	1	0	1.41421	1	0	-1	1	-1	1	0.0833333	T6	T9	T7	15	T6	T9	T7	12				1			1
	Main Thoracic	Major	normal	Left																					T9	T12	T11	8	T9	T12	T10	13
160	Main Thoracic	Major	normal	Right	29	27	T10	T9	L2	T10	T7	L1	-2	-1	0	0	2.23607	0	2	1	1	-1	1	0.0357143	T7	L1	T10	26	T7	L1	T10	28				1			1
	Main Thoracic	Major	normal	Right	30	30	T11	T9	L1	T9	T6	T12	-2	-1	1	0	2.23607	1	0	0	0	0	0	0	T7	T12	T9	33	T7	T12	T9	30				1			1
167	Main Thoracic	Major		Right	34	27	T8	T5	T10	T8	T5	T10	1	1	1	1	1.41421	1.41421	7	0	0	-7	7	0.205882	T5	T11	T9	29	T6	T11	T9	34				1			1
168	Main Thoracic	Major	under	Right	22	20	T8	T6	T12	T8	T6	T12	0	0	0	0	0	0	2	2	2	0	0	0	T4	T11	T8	18	T6	T12	T9	20				1			1
170	Main Thoracic	Major	normal	Right	19	17	T7	T5	T10	T7	T5	T10	-2	-1	-2	-1	2.23607	2.23607	2	4	4	2	2	0.133333	T3	T9	T7	12	T3	T9	T7	15				1	5
	Main Thoracic	Major	normal	Left	18	15	T12	T10	L2	T12	T10	L3	-1	-1	-1	-2	1.41421	2.23607	3	5	5	2	2	0.153846	T9	L3	T12	17	T9	L1	T11	13				1			1
172	Main Thoracic	Major	normal	Right	30	28	T8	T5	T11	T9	T6	T12	1	0	0	-1	1	1	2	1	1	-1	1	0.0344828	T7	T11	T9	23	T6	T11	T9	29	6				5	1
173	Main Thoracic	Major	over	Right	13	11	T8	T6	T10	T9	T5	T11	-1	1	0	0	1.41421	0	2	0	0	-2	2	0.153846	T5	T11	T8	12	T5	T11	T8	13				1			1
175	Main Thoracic	Major	normal	Right	14	16	T9	T6	T12	T10	T8	T12	1	0	-1	0	1	1	2	0	0	2	2	0.142857	T7	T12	T9	15	T7	T12	T9	14				1			1
178	Main Thoracic	Major		Left	13	12	T12	T9	L3	T12	T8	L3	-1	-1	0	-1	1.41421	1	1	3	3	2	2	0.2					T8	L2	T11	10				1			1
179	Main Thoracic	Major	normal	Right	20	18	T10	T8	T12	T10	T7	T12	-1	0	0	0	1	0	2	0	0	-2	2	0.1	T7	T12	T10	14	T7	T12	T9	20	6
181	Main Thoracic	Secondary	normal	Right	18	21	T8	T5	T11	T8	T7	T12	1	1	-1	0	1.41421	1	3	-2	2	1	1	0.05	T6	T12	T9	23	T6	T12	T9	20				1			1
182	Main Thoracic	Secondary	normal	Right	33	32	T8	T6	T11	T8	T6	T11	-1	-1	-1	-1	1.41421	1.41421	1	4	4	3	3	0.103448	T6	T11	T8	33	T5	T10	T7	29				1			1
183	Main Thoracic	Major	normal	Right	21	20	T8	T6	T11	T9	T7	T12	0	2	-1	1	2	1.41421	1	-1	1	-2	2	0.0909091	T6	T11	T9	19	T6	L1	T10	22				1			1
184	Main Thoracic	Major	over	Right	28	26	T7	T4	T9	T7	T4	T10	1	1	1	0	1.41421	1	2	-1	1	-3	3	0.103448	T4	T10	T7	25	T5	T10	T8	29				1			1
187	Main Thoracic	Secondary	normal	Right	16	16	T7	T1	T10	T6	T3	T9	2	-1	0	0	2.23607	0	0	1	1	1	1	0.0666667	T2	T10	T7	19	T3	T9	T7	15				1			1
	Main Thoracic	Secondary	normal	Right	10	15	T10	T7	T12	T10	T7	T12	0	1	0	1	1	1	5	-1	1	4	4	0.363636	T7	T12	T10	16	T7	L1	T11	11				1			1
193	Main Thoracic	Major	normal	Right	15	19	T8	T7	T11	T7	T6	T11	-1	-2	0	-2	2.23607	2	4	2	2	6	6	0.461538	T6	T10	T8	16	T6	T9	T7	13				1			1
194	Main Thoracic	Secondary	normal	Right	17	17	T7	T4	T10	T7	T4	T10	1	1	1	1	1.41421	1.41421	0	-3	3	-3	3	0.15	T5	T10	T7	11	T5	T11	T7	20	9	6	1		6	1
195	Main Thoracic	Secondary	normal	Right	12	11	T7	T5	T11	T7	T4	T11	-1	-1	0	-1	1.41421	1	1	0	0	-1	1	0.0833333	T4	T11	T7	12	T4	T10	T7	12				1			1
197	Main Thoracic	Major	over	Right	15	17	T7	T5	T12	T8	T5	T12	0	0	0	0	0	0	2	-3	3	-1	1	0.0555556	T6	T12	T9	26	T5	T12	T8	18				1			1
201	Main Thoracic	Major	normal	Right	32	31	T10	T7	L1	T10	T5	L1	-1	-1	1	-1	1.41421	1.41421	1	-4	4	-5	5	0.138889	T6	T12	T10	33	T6	T12	T9	36				1			1
204	Main Thoracic	Major	normal	Right	12	12	T8	T5	T10	T7	T4	T9	0	-1	1	0	1	1	0	-2	2	-2	2	0.142857	T5	T10	T7	14	T5	T9	T7	14				1			1
	Main Thoracic	Major	normal	Right	35	32	T9	T6	T12	T9	T6	T12	0	-1	0	-1	1	1	3	-3	3	-6	6	0.157895	T6	T11	T8	35	T6	T11	T9	38				1			1
208	Main Thoracic	Major	normal	Right	38	39	T8	T4	T12	T8	T5	T12	1	0	0	0	1	0	1	-6	6	-5	5	0.113636	T5	T12	T8	34	T5	T12	T8	44	10				5	1
209	Main Thoracic	Major	normal	Right	36	33	T11	T6	L2	T10	T7	L3	1	-1	0	-2	1.41421	2	3	3	3	0	0	0	T7	L1	T11	34	T7	L1	T11	33				1			1
215	Main Thoracic	Secondary	normal	Right	17	14	T8	T5	T11	T7	T5	T10	0	-1	0	0	1	0	3	4	4	1	1	0.0769231	T6	T12	T9	13	T5	T10	T8	13				1			1
216	Main Thoracic	Major	normal	Right	32	32	T9	T5	T12	T8	T5	T12	1	1	1	1	1.41421	1.41421	0	0	0	0	0	0	T6	L1	T9	28	T6	L1	T8	32				1			1
217	Main Thoracic	Major	obese	Right	42	36	T8	T4	T10	T8	T6	T11	0	1	-2	0	1	2	6	3	3	-3	3	0.0769231	T5	T11	T8	41	T4	T11	T7	39				1			1
219	Main Thoracic	Secondary	normal	Right	28	28	T8	T6	T11	T8	T6	T12	1	1	1	0	1.41421	1	0	4	4	4	4	0.166667	T6	T11	T8	26	T7	T12	T10	24				1			1
	Main Thoracic	Major	normal	Right	12	10	T6	T4	T9	L1	T10	L3	1	2	-5	-4	2.23607	6.40312	2	-1	1	-3	3	0.230769	T4	T9	T7	12	T5	T11	T8	13				1			1
224	Main Thoracic	Secondary	normal	Right																					T6	T10	T7	15	T6	T10	T7	20
226	Main Thoracic	Major	normal	Right	17	17	T7	T4	T11	T7	T3	T11	0	-1	1	-1	1	1.41421	0	1	1	1	1	0.0625	T4	T11	T7	16	T4	T10	T7	16				1			1
227	Main Thoracic	Major	normal	Right	16	17	T10	T8	L2	T10	T8	T12	0	-1	0	1	1	1	1	3	3	4	4	0.307692	T8	L1	T10	15	T8	L1	T10	13				1			1
228	Main Thoracic	Major	under	Right	18	19	T10	T7	L2	T11	T8	L2	0	0	-1	0	0	1	1	-6	6	-5	5	0.208333	T8	L2	T12	19	T7	L2	T10	24				1			1
	Main Thoracic	Major	over	Right	47	47	T9	T7	T11	T9	T7	T11	0	0	0	0	0	0	0	2	2	2	2	0.0444444	T7	T11	T9	40	T7	T11	T9	45		7			7
230	Main Thoracic	Major	normal	Right	19	20	L1	T8	L3	T12	T9	L2	0	-1	-1	0	1	1	1	-3	3	-2	2	0.0909091	T8	L1	T11	17	T8	L2	T11	22				1			1
231	Main Thoracic	Major	normal	Right	31	33	T8	T5	T11	T7	T4	T10	0	-2	1	-1	2	1.41421	2	-5	5	-3	3	0.0833333	T5	T10	T7	31	T5	T9	T7	36				1			1
232	Main Thoracic	Major	normal	Right	33	30	T9	T7	L1	T9	T6	L1	0	0	1	0	0	1	3	4	4	1	1	0.0344828	T7	L1	T9	27	T7	L1	T9	29				1			1
233	Main Thoracic	Secondary	normal	Right	27	24	T8	T4	T11	T7	T4	T10	2	-1	2	0	2.23607	2	3	4	4	1	1	0.0434783	T6	T10	T8	25	T6	T10	T7	23				1			1
234	Main Thoracic	Major	normal	Right	51	52	T8	T4	T10	T8	T4	T11	2	1	2	0	2.23607	2	1	-2	2	-1	1	0.0188679	T6	T11	T9	39	T6	T11	T9	53	14	13	1		13	1
235	Main Thoracic	Major	over	Right	50	50	T8	T5	T11	T8	T5	T11	0	-1	0	-1	1	1	0	0	0	0	0	0	T5	T10	T8	42	T5	T10	T8	50	8	8	1		8	1
238	Main Thoracic	Major	over	Left	22	22	T10	T7	L1	T10	T7	L1	0	0	0	0	0	0	0	2	2	2	2	0.1	T8	L1	T10	25	T7	L1	T10	20				1			1
240	Main Thoracic	Major	normal	Right	26	27	T11	T6	L1	T11	T7	L2	0	0	-1	-1	0	1.41421	1	2	2	3	3	0.125	T6	L2	T11	25	T6	L1	T10	24				1			1
241	Main Thoracic	Secondary	under	Right	17	18	T8	T6	T11	T8	T6	T11	-1	-1	-1	-1	1.41421	1.41421	1	-5	5	-4	4	0.181818	T6	T11	T8	18	T5	T10	T9	22				1			1
242	Main Thoracic	Secondary	normal	Right	23	24	T9	T7	T12	T10	T7	T12	1	1	1	1	1.41421	1.41421	1	4	4	5	5	0.263158	T8	T12	T10	18	T8	L1	T10	19		6			6
247	Main Thoracic	Major	over	Right	40	41	T8	T5	T10	T8	T6	T11	1	1	0	0	1.41421	0	1	-3	3	-2	2	0.0465116	T6	T11	T8	39	T6	T11	T8	43				1			1
248	Main Thoracic	Major	normal	Right	41	40	T8	T6	T12	T8	T6	T12	-1	-1	-1	-1	1.41421	1.41421	1	-1	1	-2	2	0.047619	T6	T11	T8	39	T5	T11	T8	42				1			1
249	Main Thoracic	Major	normal	Right	14	16	T6	T5	T9	T7	T5	T9	0	0	0	0	0	0	2	-3	3	-1	1	0.0588235	T6	T9	T7	12	T5	T9	T7	17				1			1
250	Main Thoracic	Major	normal	Right	31	30	T10	T8	L1	T10	T7	L1	-2	0	-1	0	2	1	1	-1	1	-2	2	0.0625	T7	L1	T10	28	T6	L1	T10	32				1			1
251	Main Thoracic	Major	normal	Right	44	46	T7	T5	T11	T8	T6	T12	-1	0	-2	-1	1	2.23607	2	2	2	4	4	0.0952381	T5	T12	T8	44	T4	T11	T8	42				1			1
252	Main Thoracic	Major	normal	Right	35	40	T8	T6	T11	T8	T5	T10	-2	-2	-1	-1	2.82843	1.41421	5	-5	5	0	0	0	T5	T11	T8	40	T4	T9	T7	40				1			1
253	Main Thoracic	Major	normal	Right	35	30	T10	T7	L1	T10	T6	T12	0	0	1	1	0	1.41421	5	7	7	2	2	0.0714286	T7	L1	T10	26	T7	L1	T10	28				1			1
256	Main Thoracic	Major	normal	Right	33	33	T8	T6	T12	T8	T5	T11	1	-1	2	0	1.41421	2	0	1	1	1	1	0.03125	T6	T11	T9	34	T7	T11	T9	32				1			1
257	Main Thoracic	Secondary	over	Right	24	23	T7	T6	T9	T7	T6	T8	-1	-2	-1	-1	2.23607	1.41421	1	1	1	0	0	0	T5	T9	T7	26	T5	T7	T6	23				1			1
	Main Thoracic	Secondary	over	Left	17	19	T10	T9	T12	T10	T8	T11	-1	-1	0	0	1.41421	0	2	-2	2	0	0	0	T9	T11	T10	25	T8	T11	T9	19				1			1
258	Main Thoracic	Major	over	Right	38	30	T8	T4	T11	T9	T5	T12	3	1	2	0	3.16228	2	8	7	7	-1	1	0.0322581	T7	T11	T10	31	T7	T12	T9	31				1			1
259	Main Thoracic	Secondary	normal	Right		16				T8	T4	T11			3	0		3				-1	1	0.0588235	T6	T11	T9	17	T7	T11	T8	17				1			1
261	Main Thoracic	Major	obese	Right	15	19	T7	T4	T10	T8	T5	T11	1	0	0	-1	1	1	4	-2	2	2	2	0.117647	T5	T9	T7	20	T5	T10	T7	17				1			1
264	Main Thoracic	Major	under	Right	12	14	T8	T6	T11	T9	T7	T11	0	0	-1	0	0	1	2	0	0	2	2	0.166667	T6	T12	T9	20	T6	T11	T8	12				1			1
265	Main Thoracic	Major	normal	Right	22	19	T9	T7	L1	T9	T7	T12	-1	-1	-1	0	1.41421	1	3	3	3	0	0	0	T7	T12	T9	22	T6	T12	T9	19				1			1
267	Main Thoracic	Major	normal	Left	16	14	T10	T7	L1	T11	T7	L3	0	-1	0	-3	1	3	2	4	4	2	2	0.166667	T7	L3	T12	11	T7	T12	T10	12				1			1
	Main Thoracic	Secondary	over	Right	24	23	T8	T7	T11	T9	T7	T12	0	1	0	0	1	0	1	3	3	2	2	0.0952381	T7	T12	T9	23	T7	T12	T9	21				1			1
	Main Thoracic	Secondary	normal	Right																					T4	T10	T7	13	T4	T10	T7	11
272	Main Thoracic	Major	normal	Right	20	19	T8	T5	T11	T9	T6	T12	1	0	0	-1	1	1	1	0	0	-1	1	0.05	T6	T11	T9	16	T6	T11	T9	20				1			1
273	Main Thoracic	Major	normal	Right	43	41	T7	T5	T10	T7	T4	T10	1	0	2	0	1	2	2	-4	4	-6	6	0.12766	T5	T10	T7	42	T6	T10	T8	47				1			1
274	Main Thoracic	Secondary	normal	Right	15	17	T8	T5	T10	T8	T5	T11	-1	1	-1	0	1.41421	1	2	0	0	2	2	0.133333	T3	T9	T7	15	T4	T11	T8	15				1			1
277	Main Thoracic	Secondary	obese	Right	26	25	T8	T7	T12	T9	T6	T12	0	0	1	0	0	1	1	2	2	1	1	0.0416667	T7	T12	T9	24	T7	T12	T8	24				1			1
279	Main Thoracic	Major	over	Right	31	30	T7	T4	T10	T7	T5	T10	1	0	0	0	1	0	1	1	1	0	0	0	T5	T10	T8	29	T5	T10	T7	30				1			1
	Main Thoracic	Major	normal	Right	33	36	T9	T6	L1	T9	T6	L1	0	0	0	0	0	0	3	-4	4	-1	1	0.027027	T6	L1	T9	31	T6	L1	T10	37	6				5	1
286	Main Thoracic	Major	normal	Right	15	18	T7	T5	T10	T7	T6	T9	0	-1	-1	0	1	1	3	-3	3	0	0	0	T3	T9	T7	15	T5	T9	T7	18				1			1
288	Main Thoracic	Major	normal	Right	28	27	T7	T5	T12	T7	T5	T11	0	0	0	1	0	1	1	3	3	2	2	0.08	T5	T11	T8	27	T5	T12	T7	25				1			1
289	Main Thoracic	Secondary	normal	Right	14	14	T7	T5	T10	T7	T5	T10	0	0	0	0	0	0	0	3	3	3	3	0.272727	T5	T10	T8	13	T5	T10	T8	11				1			1
	Main Thoracic	Major	normal	Right	29	30	T9	T6	T11	T9	T6	T10	1	1	1	2	1.41421	2.23607	1	-1	1	0	0	0	T6	T11	T9	31	T7	T12	T10	30				1			1
293	Main Thoracic	Major	normal	Right	38	36	T10	T6	L1	T11	T6	L2	0	0	0	-1	0	1	2	4	4	2	2	0.0588235	L1	T7	T11	33	T6	L1	T11	34				1			1
294	Main Thoracic	Major	normal	Right	44	48	T8	T4	T12	T8	T5	T12	1	0	0	0	1	0	4	-4	4	0	0	0	T5	T12	T8	44	T5	T12	T8	48				1			1
295	Main Thoracic	Major		Right	25	27	T9	T7	T12	T9	T5	T11	-3	0	-1	1	3	1.41421	2	-2	2	0	0	0	T5	T12	T9	34	T4	T12	T9	27				1			1
298	Main Thoracic	Major	over	Right	32	30	T7	T4	T12	T7	T4	T11	1	-1	1	0	1.41421	1	2	1	1	-1	1	0.0322581	T5	T11	T8	30	T5	T11	T8	31				1			1
299	Main Thoracic	Major	obese	Right	27	28	T8	T5	T11	T8	T6	T11	2	1	1	1	2.23607	1.41421	1	-2	2	-1	1	0.0344828	T7	T12	T9	26	T7	T12	T9	29				1			1
300	Main Thoracic	Secondary	normal	Right	9	13	T9	T8	T11	T10	T8	T12	-1	0	-1	-1	1	1.41421	4	-2	2	2	2	0.181818	T6	T11	T9	11	T7	T11	T9	11				1			1
303	Main Thoracic	Secondary	normal	Right	26	24	T9	T5	T12	T8	T6	T11	1	-1	0	0	1.41421	0	2	0	0	-2	2	0.0769231	T6	T10	T9	27	T6	T11	T8	26				1			1
																							2.16667	0.100315								25.0145
																							1.75685	0.0921563								10.5027
																							0.965792

## Sheet: TL
ID	Curve type	Major	Weight status	Direction	RZ																				RAD (pre)				RAD (current)
					US															RAD					Top	Bottom	Apex	Cobb	Top	Bottom	Apex	Cobb	Progression
					O1	O2	O1			O2			O1		O2		EI1	EI2	Diff	O1 vs X-ray		O2 vs X-ray												>5			>4
					Angles	Angles	Apex	Top	Bottom	Apex	Top	Bottom	Top	Bottom	Top	Bottom				Diff	abs diff	DIff	Abs Diff	Relative									RAD	US	Both	Neither	US	Both	Neither
	Thoracolumbar	Major	normal	Left	29	29	T12	T10	L3	T12	T9	L4	0	0	1	-1	0	1.41421	0	2	2	2	2	0.0740741	T10	L3		31	T10	L3	T12	27				1			1
39	Thoracolumbar	Major	normal	Right	13	11	L1	T11	L3	L1	T9	L3	0	0	2	0	0	2	2	2	2	0	0	0	T9	L3	T12	14	T11	L3	L1	11				1			1
40	Thoracolumbar	Major	normal	Left	15	15	L2	T11	L4	L2	T11	L4	-1	0	-1	0	1	1	0	3	3	3	3	0.25	T10	L4	L1	14	T10	L4	L1	12				1			1
	Thoracolumbar	Major	normal	Left	26	30	T12	T10	L3	L1	T10	L3	1	0	1	0	1	1	4	-5	5	-1	1	0.0322581	T11	L3	L1	28	T11	L3	L1	31				1			1
51	Thoracolumbar	Major	normal	Left	24	24	T12	T9	L2	T12	T10	L2	1	0	0	0	1	0	0	2	2	2	2	0.0909091	T9	L1		28	T10	L2	T12	22				1			1
	Thoracolumbar	Major	normal	Left	17	18	L2	T12	L4	L1	T11	L4	0	0	1	0	0	1	1	-5	5	-4	4	0.181818	T11	L4	L2	20	T12	L4	L1	22				1			1
	Thoracolumbar	Major	normal	Left		18				L1	T9	L3			0	0		0				1	1	0.0588235					T9	L3	T12	17				1			1
69	Thoracolumbar	Major	normal	Left	25	24	T12	T8	L4	T12	T8	L4	0	0	0	0	0	0	1	1	1	0	0	0	T8	L4	L1	25	T8	L4	L1	24				1			1
75	Thoracolumbar	Major	normal	Right	27	25	T12	T6	L3	L1	T8	L4	2	0	0	-1	2	1	2	-1	1	-3	3	0.107143	T8	L3	L1	29	T8	L3	L1	28				1			1
	Thoracolumbar	Major	normal	Left	19	19	L2	T12	L4	L1	T12	L4	0	0	0	0	0	0	0	5	5	5	5	0.357143	T11	L4	L1	13	T12	L4	L1	14		6			6
	Thoracolumbar	Secondary	over	Left	14	17	L1	T9	L4	L1	T9	L4	1	0	1	0	1	1	3	-4	4	-1	1	0.0555556	T10	L4	L2	14	T10	L4	L1	18				1			1
	Thoracolumbar	Major	normal	Left	14	19	T12	T11	L3	L1	T11	L4	-1	0	-1	-1	1	1.41421	5	-7	7	-2	2	0.0952381	T9	L2	T11	9	T10	L3	T12	21	12	10	1		10	1
92	Thoracolumbar	Major	normal	Left	13	15	L1	T11	L3	L1	T7	L4	0	1	4	0	1	4	2	0	0	2	2	0.153846	T11	L4	L1	13	T11	L4	L1	13				1			1
	Thoracolumbar	Secondary		Left	14	17	L2	T10	L4	L2	T10	L4	0	-1	0	-1	1	1	3	1	1	4	4	0.307692	T10	L3	L1	15	T10	L3	L1	13				1			1
98	Thoracolumbar	Major	normal	Right	14	16	T12	T10	L3	L1	T9	L3	1	0	2	0	1	2	2	-3	3	-1	1	0.0588235	T10	L2	T12	11	T11	L3	T12	17	6				5	1
	Thoracolumbar	Major	normal	Left	36	27	L2	T12	L4	L1	T12	L3	0	-1	0	0	1	0	9	11	11	2	2	0.08	T11	L3	L2	38	T12	L3	L1	25				1			1
	Thoracolumbar	Major	under	Right	16	16	T12	T8	L2	T11	T8	L1	-2	0	-2	1	2	2.23607	0	3	3	3	3	0.230769	T6	L2	T12	15	T6	L2	T12	13				1			1
	Thoracolumbar	Major	normal	Left	35	32	L2	T11	L4	L1	T10	L4	-2	-1	-1	-1	2.23607	1.41421	3	3	3	0	0	0	T10	L3	L1	34	T9	L3	L1	32				1			1
104	Thoracolumbar	Major	normal	Left	17	18	L1	T11	L3	L1	T12	L3	0	0	-1	0	0	1	1	-1	1	0	0	0	T11	L3	L1	23	T11	L3	L1	18				1			1
	Thoracolumbar	Major	normal	Left	19	20	L2	T11	L4	L2	T11	L4	0	0	0	0	0	0	1	1	1	2	2	0.111111	T11	L4	L2	20	T11	L4	L1	18				1			1
	Thoracolumbar	Major	over	Right	29	28	L1	T12	L3	L1	T12	L3	-1	0	-1	0	1	1	1	-3	3	-4	4	0.125	T11	L3	T12	33	T11	L3	T12	32				1			1
	Thoracolumbar	Major	normal	Right	27	26	T12	T9	L2	L1	T10	L3	0	1	-1	0	1	1	1	-1	1	-2	2	0.0714286	T9	L3	T12	29	T9	L3	T12	28				1			1
	Thoracolumbar	Major	over	Left	20	23	L1	T10	L2	T12	T10	L3	1	1	1	0	1.41421	1	3	-1	1	2	2	0.0952381	T11	L3	L1	21	T11	L3	T12	21				1			1
	Thoracolumbar	Major	normal	Right	43	45	L1	T11	L3	T12	T11	L3	0	0	0	0	0	0	2	-3	3	-1	1	0.0217391	T11	L3	L1	46	T11	L3	L1	46				1			1
	Thoracolumbar	Secondary	normal	Left	21	20	L1	T11	L3	L1	T11	L3	0	0	0	0	0	0	1	-2	2	-3	3	0.130435	T11	L3	L1	22	T11	L3	L1	23				1			1
	Thoracolumbar	Major	under	Right	23	21	T12	T9	L2	T12	T11	L2	-1	0	-3	0	1	3	2	4	4	2	2	0.105263	T9	L2	T11	24	T8	L2	T12	19				1			1
	Thoracolumbar	Major	normal	Left	17	17	L2	T11	L3	L2	T11	L4	0	1	0	0	1	0	0	-1	1	-1	1	0.0555556	T11	L4	L1	16	T11	L4	L1	18				1			1
	Thoracolumbar	Major	normal	Left	20	21	L1	T11	L3	L1	T10	L3	0	0	1	0	0	1	1	1	1	2	2	0.105263	T11	L4	L1	23	T11	L3	L1	19				1			1
	Thoracolumbar	Major	normal	Left	26	23	T12	T10	L2	L1	T10	L3	0	1	0	0	1	0	3	-2	2	-5	5	0.178571	T10	L3	T12	27	T10	L3	L1	28				1			1
147	Thoracolumbar	Major	normal	Left	15	16	T12	T9	L2	T11	T9	L3	1	0	1	-1	1	1.41421	1	-4	4	-3	3	0.157895	T10	L2	T12	18	T10	L2	T11	19				1			1
157	Thoracolumbar	Major	normal	Left	12	15	T8	T7	T10	T9	T6	T12	3	4	4	2	5	4.47214	3	-3	3	0	0	0	T10	L1	T12	11	T10	L2	T12	15				1			1
	Thoracolumbar	Major	normal	Left	26	24	L1	T10	L4	L1	T10	L3	1	0	1	1	1	1.41421	2	2	2	0	0	0	T11	L5	L2	30	T11	L4	L1	24				1			1
	Thoracolumbar	Major	over	Left																					T11	L4	L1	8	T11	L4	L1	12
192	Thoracolumbar	Major	normal	Left	15	18	L2	T12	L4	L2	T12	L4	0	0	0	0	0	0	3	4	4	7	7	0.636364	T12	L3	L2	16	T12	L4	L1	11				1			1
	Thoracolumbar	Secondary	normal	Left	19	21	L1	T11	L3	L1	T10	L3	-2	0	-1	0	2	1	2	0	0	2	2	0.105263	T10	L3	L1	22	T9	L3	T12	19				1			1
	Thoracolumbar	Major	normal	Left	19	16	T12	T10	L4	T12	T10	L3	1	0	1	1	1	1.41421	3	1	1	-2	2	0.111111	T7	L4	L1	8	T11	L4	L1	18	10	8	1		8	1
196	Thoracolumbar	Major	normal	Left	16	15	L1	T11	L3	L1	T11	L3	1	1	1	1	1.41421	1.41421	1	-3	3	-4	4	0.210526	T11	L3	L1	18	T12	L4	L1	19				1			1
203	Thoracolumbar	Major	normal	Left	35	36	L1	T12	L3	L1	T12	L4	0	0	0	-1	0	1	1	-3	3	-2	2	0.0526316	T12	L3	L2	38	T12	L3	L1	38				1			1
	Thoracolumbar	Secondary	normal	Left	12	10	L1	T10	L3	T12	T9	L3	0	0	1	0	0	1	2	3	3	1	1	0.111111	T10	L3	T12	21	T10	L3	T12	10				1			1
205	Thoracolumbar	Major	obese	Left	9	12	T11	T9	L3	T12	T9	L3	-1	0	-1	0	1	1	3	-1	1	2	2	0.2	T9	L4	T12	14	T8	L3	T12	10				1			1
	Thoracolumbar	Major	normal	Left	29	27	L1	T11	L4	L1	T10	L4	-1	0	0	0	1	0	2	0	0	-2	2	0.0689655	T12	L4	L1	22	T10	L4	L1	29	7				5	1
	Thoracolumbar	Major	normal	Left	41	41	L1	T11	L3	L1	T10	L3	-1	1	0	1	1.41421	1	0	-1	1	-1	1	0.0238095	T10	L4	L1	35	T10	L4	T12	42	7	6	1		6	1
225	Thoracolumbar	Major	normal	Right	11	20	L1	T11	L4	T12	T9	L3	-3	-1	-1	0	3.16228	1	9	-4	4	5	5	0.333333	T11	L3	T12	17	T8	L3	T12	15				1			1
	Thoracolumbar	Major	normal	Left	19	19	L1	T11	L4	L1	T11	L3	-1	-1	-1	0	1.41421	1	0	2	2	2	2	0.117647	T11	L3	L2	15	T10	L3	T12	17				1			1
	Thoracolumbar	Major	normal	Left	32	30	T12	T11	L3	T12	T10	L4	-1	0	0	-1	1	1	2	2	2	0	0	0	T10	L3	L1	28	T10	L3	T12	30				1			1
	Thoracolumbar	Major	normal	Left	29	28	T12	T9	L3	T12	T9	L3	1	0	1	0	1	1	1	1	1	0	0	0	T9	L3	T12	29	T10	L3	T12	28				1			1
	Thoracolumbar	Major	under	Left	31	33	L1	T11	L3	T12	T11	L3	-1	1	-1	1	1.41421	1.41421	2	-3	3	-1	1	0.0294118	T11	L4	L1	24	T10	L4	T12	34	10	9	1		9	1
	Thoracolumbar	Major	normal	Left	21	18	T11	T9	L2	T12	T9	L2	-1	-1	-1	-1	1.41421	1.41421	3	0	0	-3	3	0.142857	T8	L1	T11	18	T8	L1	T12	21				1			1
	Thoracolumbar	Major	normal	Right	21	22	L1	T8	L3	L1	T6	L3	-1	0	1	0	1	1	1	-3	3	-2	2	0.0833333	T7	L3	L1	26	T7	L3	T12	24				1			1
	Thoracolumbar	Major	normal	Left	12	17	T11	T9	L2	T11	T9	L2	0	1	0	1	1	1	5	-3	3	2	2	0.133333	T9	T12	T10	13	T9	L3	T12	15				1			1
	Thoracolumbar	Secondary	normal	Left	29	35	L1	T11	L3	L1	T10	L4	-3	1	-2	0	3.16228	2	6	-4	4	2	2	0.0606061	T11	L3	T12	35	T8	L4	L1	33				1			1
254	Thoracolumbar	Major	normal	Right	16	18	L1	T12	L3	L1	T12	L3	0	2	0	2	2	2	2	0	0	2	2	0.125	T12	L4	L2	18	T12	L5	L1	16				1			1
255	Thoracolumbar	Major	normal	Left	21	20	L1	T11	L4	T12	T10	L4	0	0	1	0	0	1	1	3	3	2	2	0.111111	T11	L4	T12	18	T11	L4	L1	18				1			1
	Thoracolumbar	Major	over	Right	29	28	L1	T12	L3	L1	T11	L3	-2	-1	-1	-1	2.23607	1.41421	1	1	1	0	0	0	T11	L3	T12	32	T10	L2	T12	28				1			1
	Thoracolumbar	Major	normal	Left	28	27	L1	T11	L4	L1	T11	L3	0	-1	0	0	1	0	1	-1	1	-2	2	0.0689655	T11	L4	L2	30	T11	L3	L1	29				1			1
268	Thoracolumbar	Major	normal	Left	28	25	L2	T12	L4	L1	T11	L4	0	0	1	0	0	1	3	2	2	-1	1	0.0384615	T12	L4	L2	30	T12	L4	L1	26				1			1
270	Thoracolumbar	Major	normal	Left	15	17	T12	T9	L4	T9	T8	L1	2	-1	3	2	2.23607	3.60555	2	6	6	8	8	0.888889	T8	L2	T11	10	T11	L3	T12	10		7			7
	Thoracolumbar	Major	normal	Left	18	12	T11	T8	T12	T11	T10	L1	2	1	0	0	2.23607	0	6	5	5	-1	1	0.0769231	T10	L1	T12	10	T10	L1	T12	13				1			1
280	Thoracolumbar	Major	normal	Left	19	15	L1	T7	L3	L1	T11	L3	5	0	1	0	5	1	4	3	3	-1	1	0.0625	T12	L4	L1	11	T12	L3	L1	16				1			1
285	Thoracolumbar	Major	normal	Left	17	19	L1	T12	L4	L1	T11	L3	-1	-1	0	0	1.41421	0	2	-3	3	-1	1	0.05	T12	L3	L1	15	T11	L3	L1	20				1			1
292	Thoracolumbar	Major	normal	Left	15	13	L1	T11	L4	L1	T11	L4	1	0	1	0	1	1	2	3	3	1	1	0.0833333	T12	L4	L2	11	T12	L4	L1	12				1			1
	Thoracolumbar	Major	normal	Left	20	24	L1	T11	L4	L1	T12	L3	0	-1	-1	0	1	1	4	-3	3	1	1	0.0434783	T11	L3	L1	22	T11	L3	L1	23				1			1
301	Thoracolumbar	Major	normal	Left	11	19	L2	T11	L4	L1	T10	L3	0	-1	1	0	1	1	8	-10	10	-2	2	0.0952381	T11	L3	L2	13	T11	L3	L1	21	8	6	1		6	1
																							2.01613									21.3492
																							1.62452									7.99427
																							0.949194

## Sheet: L
ID	Curve type	Major	Weight status	Direction	RZ																				RAD (pre)				RAD (current)
					US															RAD					Top	Bottom	Apex	Cobb	Top	Bottom	Apex	Cobb	Progression
					O1	O2	O1			O2			O1		O2		EI1	EI2	Diff	O1 vs X-ray		O2 vs X-ray												>5			>4
					Angles	Angles	Apex	Top	Bottom	Apex	Top	Bottom	Top	Bottom	Top	Bottom				Diff	abs diff	DIff	Abs Diff	Relative									RAD	US	Both	Neither	US	Both	Neither
	Lumbar	Secondary	obese	Left																									T12	L4	L3	14
47	Lumbar	Major	normal	Right	22	24	L1	T9	L4	L2	T9	L4	3	-1	3	-1	3.16228	3.16228	2	6	6	8	8	0.5	T7	L4		31	T12	L3	L2	16				1			1
	Lumbar	Major	under	Right	25	25	L2	T12	L4	L1	T11	L3	-1	0	0	1	1	1	0	-1	1	-1	1	0.0384615	T12	L4	L2	25	T11	L4	L2	26				1			1
	Lumbar	Secondary	normal	Left	23	19	L3	T12	L5	L2	T12	L4	-1	-1	-1	0	1.41421	1	4	3	3	-1	1	0.05	T12	L5	L3	24	T11	L4	L3	20				1			1
	Lumbar	Major	normal	Left	25	26	L1	T12	L4	L1	T12	L3	0	0	0	1	0	1	1	-5	5	-4	4	0.133333	T11	L4	L1	27	T12	L4	L2	30				1			1
70	Lumbar	Major	normal	Left	18	16	L2	T10	L4	L2	T10	L4	4	0	4	0	4	4	2	4	4	2	2	0.142857	T10	L4	L1	16	L2	L4	L3	14				1			1
	Lumbar	Secondary	over	Left	23	27	L2	T12	L4	L2	T12	L4	0	0	0	0	0	0	4	-3	3	1	1	0.0384615	T12	L4	L2	26	T12	L4	L2	26				1			1
	Lumbar	Secondary	normal	Left	29	24	L3	L1	L4	L3	T12	L4	0	0	1	0	0	1	5	8	8	3	3	0.142857	L1	L4	L3	28	L1	L4		21				1			1
	Lumbar	Major	over	Left	29	36	L2	T12	L4	L3	L1	L5	0	0	-1	-1	0	1.41421	7	-10	10	-3	3	0.0769231	L1	L3	L2	35	T12	L4	L2	39				1			1
76	Lumbar	Major	normal	Left	17	17	L2	T12	L4	L2	T12	L4	0	0	0	0	0	0	0	2	2	2	2	0.133333	L1	L4	L2	15	T12	L4	L2	15				1			1
	Lumbar	Major	under	Left	19	19	L2	T12	L4	L2	T12	L4	-1	0	-1	0	1	1	0	1	1	1	1	0.0555556	T11	L4	L2	18	T11	L4	L2	18				1			1
78	Lumbar	Major	normal	Right	12	12	L1	T12	L3	L1	T12	L3	0	1	0	1	1	1	0	0	0	0	0	0	T12	L3	L1	11	T12	L4	L2	12				1			1
	Lumbar	Secondary	normal	Left	21	23	L2	T11	L5	L1	T11	L4	0	0	0	1	0	1	2	-3	3	-1	1	0.0416667	T11	L5	L3	19	T11	L5	L2	24				1			1
	Lumbar	Major	normal	Left	30	34	L2	T12	L4	L2	T10	L5	-1	0	1	-1	1	1.41421	4	-9	9	-5	5	0.128205					T11	L4	L2	39				1			1
	Lumbar	Major	normal	Left	28	25	L1	T10	L3	L1	T10	L4	1	1	1	0	1.41421	1	3	-2	2	-5	5	0.166667	T11	L4	L1	29	T11	L4	L2	30				1			1
82	Lumbar	Major	normal	Left	38	37	L1	T12	L4	L2	T12	L4	0	-1	0	-1	1	1	1	0	0	-1	1	0.0263158	T12	L3	L2	39	T12	L3	L2	38				1			1
	Lumbar	Secondary	over	Left	17	21	L2	T11	L4	L1	T11	L3	1	0	1	1	1	1.41421	4	0	0	4	4	0.235294	T11	L4	L2	17	T12	L4	L2	17				1			1
	Lumbar	Secondary	normal	Right	19	18	L2	L1	L5	L2	L1	L4	0	-1	0	0	1	0	1	-2	2	-3	3	0.142857	L1	L4	L2	14	L1	L4	L2	21	7
	Lumbar	Secondary	normal	Left	37	34	L3	T12	L4	L3	T12	L4	0	0	0	0	0	0	3	3	3	0	0	0	T12	L4	L3	38	T12	L4	L3	34				1			1
	Lumbar	Major	normal	Left	23	18	L2	T12	L3	L2	T12	L4	0	0	0	-1	0	1	5	5	5	0	0	0	T12	L3	L2	23	T12	L3	L2	18				1			1
	Lumbar	Major	normal	Left	36	33	L2	T11	L4	L2	T12	L4	0	0	-1	0	0	1	3	1	1	-2	2	0.0571429	T11	L4	L2	34	T11	L4	L2	35				1			1
	Lumbar	Secondary	normal	Left	22	22	L2	L1	L4	L3	T12	L4	0	0	1	0	0	1	0	-1	1	-1	1	0.0434783	L1	L4	L2	23	L1	L4	L2	23				1			1
	Lumbar	Major	normal	Left	32	27	L1	T11	L3	L1	T12	L3	0	1	-1	1	1	1.41421	5	-4	4	-9	9	0.25	T11	L3	L2	32	T11	L4	L2	36				1			1
121	Lumbar	Major	normal	Right	15	14	T11	T7	L2	T11	T7	L1	5	2	5	3	5.38516	5.83095	1	5	5	4	4	0.4	T7	L2	T11	16	T12	L4	L3	10				1			1
	Lumbar	Major	obese	Right	34	30	L2	T12	L4	L2	T12	L5	0	0	0	-1	0	1	4	0	0	-4	4	0.117647	T12	L4	L2	34	T12	L4	L2	34				1			1
	Lumbar	Major	normal	Right	30	32	L1	T11	L3	T12	T9	L3	0	0	2	0	0	2	2	-4	4	-2	2	0.0588235	T11	L3	L1	32	T11	L3	L2	34				1			1
	Lumbar	Secondary		Left	27	27	L2	T10	L3	L1	T11	L3	1	0	0	0	1	0	0	-3	3	-3	3	0.1	T11	L3	L2	28	T11	L3	L2	30				1			1
	Lumbar	Secondary	normal	Left	29	26	L2	T12	L4	L2	L1	L4	-1	0	-2	0	1	2	3	5	5	2	2	0.0833333	T11	L4	L2	22	T11	L4	L2	24				1			1
	Lumbar	Major	over	Left	34	32	L2	T10	L4	L2	T10	L4	1	-1	1	-1	1.41421	1.41421	2	-5	5	-7	7	0.179487	T11	L3	L2	35	T11	L3	L2	39				1			1
	Lumbar	Secondary	over	Left	32	32	L2	T11	L3	L2	T11	L3	0	0	0	0	0	0	0	2	2	2	2	0.0666667	T11	L3	L2	30	T11	L3	L2	30				1			1
133	Lumbar	Major	obese	Left	34	33	L2	T12	L4	L1	T11	L4	0	0	1	0	0	1	1	0	0	-1	1	0.0294118	T12	L4	L2	36	T12	L4	L2	34				1			1
	Lumbar	Secondary	normal	Left	22	23	L2	T11	L3	L2	T11	L4	0	1	0	0	1	0	1	-1	1	0	0	0	T10	L3	L2	19	T11	L4	L2	23				1			1
	Lumbar	Major	normal	Left	19	21	L2	L1	L4	L3	L1	L4	0	0	0	0	0	0	2	1	1	3	3	0.166667	L1	L4	L3	20	L1	L4	L2	18				1			1
	Lumbar	Secondary		Left	32	31	L3	T12	L4	L3	T11	L4	0	0	1	0	0	1	1	1	1	0	0	0	T11	L4	L3	32	T12	L4	L2	31				1			1
148	Lumbar	Major	normal	Right	23	21	L2	L1	L4	L2	L1	L4	0	1	0	1	1	1	2	0	0	-2	2	0.0869565	L1	L5	L3	23	L1	L5	L3	23				1			1
149	Lumbar	Major	normal	Right	20	19	L1	T11	L3	L1	T9	L3	1	1	3	1	1.41421	3.16228	1	2	2	1	1	0.0555556	T11	L3	T12	19	T12	L4	L2	18				1			1
	Lumbar	Secondary	over	Left	26	28	L1	T11	L4	L2	T10	L4	0	-1	1	-1	1	1.41421	2	0	0	2	2	0.0769231					T11	L3	L2	26				1			1
151	Lumbar	Major	over	Left	19	19	L2	T12	L4	L2	T12	L4	0	0	0	0	0	0	0	-4	4	-4	4	0.173913	T12	L4	L2	15	T12	L4	L2	23	8
	Lumbar	Major	normal	Left	24	21	L3	T12	L4	L2	T12	L4	0	0	0	0	0	0	3	3	3	0	0	0	T12	L4	L3	27	T12	L4	L2	21				1			1
	Lumbar	Secondary	normal	Left	15	15	T12	T11	L3	T12	T9	L3	0	1	2	1	1	2.23607	0	4	4	4	4	0.363636	T11	L5	L1	14	T11	L4	L2	11				1			1
	Lumbar	Secondary		Left	25	24	L1	T10	L4	L2	T10	L4	1	1	1	1	1.41421	1.41421	1	0	0	-1	1	0.04	T11	L5	L2	24	T11	L5	L3	25				1			1
	Lumbar	Major	under	Left	20	18	L1	T12	L3	L2	T12	L3	0	1	0	1	1	1	2	-1	1	-3	3	0.142857	T11	L4	L2	18	T12	L4	L2	21				1			1
	Lumbar	Secondary	normal	Left	24	21	L1	T11	L3	L2	T12	L4	0	1	-1	0	1	1	3	6	6	3	3	0.166667	T11	L4	L2	16	T11	L4	L2	18				1	5
	Lumbar	Major	normal	Left	13	16	L1	T12	L3	L2	T12	L4	0	1	0	0	1	0	3	-3	3	0	0	0	T12	L4	L2	12	T12	L4	L2	16				1			1
176	Lumbar	Major	normal	Left	22	21	L1	T11	L3	L2	T12	L3	1	0	0	0	1	0	1	-3	3	-4	4	0.16	T12	L3	L2	21	T12	L3	L2	25				1			1
	Lumbar	Secondary	normal	Left	15	15	T12	T8	L3	T12	T8	L3	3	0	3	0	3	3	0	3	3	3	3	0.25	T11	L3	T12	15	T11	L3	L2	12				1			1
	Lumbar	Major	normal	Left	15	13	L2	T12	L4	L2	T12	L4	0	0	0	0	0	0	2	-3	3	-5	5	0.277778	T12	L4	L1	14	T12	L4	L2	18				1			1
	Lumbar	Major	normal	Left	27	28	L1	T11	L4	L2	T12	L4	1	0	0	0	1	0	1	0	0	1	1	0.037037	T12	L4	L2	26	T12	L4	L2	27				1			1
	Lumbar	Major	normal	Left	33	31	L2	T11	L3	L2	T11	L4	0	2	0	1	2	1	2	-4	4	-6	6	0.162162	T12	L4	L2	32	T11	L5	L2	37				1			1
186	Lumbar	Major	normal	Right	16	13	L2	T12	L4	L2	T12	L4	0	0	0	0	0	0	3	1	1	-2	2	0.133333	T12	L4	L2	13	T12	L4	L2	15				1			1
	Lumbar	Major	normal	Left	18	19	T12	T10	L3	L1	T9	L3	-1	0	0	0	1	0	1	-5	5	-4	4	0.173913	T10	L3	L1	32	T9	L3	L2	23				1			1
188	Lumbar	Major	normal	Left	12	14	L3	T12	L5	L2	T12	L5	0	-1	0	-1	1	1	2	-5	5	-3	3	0.176471	T12	L4	L3	14	T12	L4	L2	17				1			1
	Lumbar	Secondary	normal	Left	12	12	L1	T12	L4	L1	T12	L4	1	0	1	0	1	1	0	0	0	0	0	0	T12	L4	L2	11	L1	L4	L2	12				1			1
190	Lumbar	Major		Left	17	14	L2	T11	L4	L1	T11	L4	0	1	0	1	1	1	3	-1	1	-4	4	0.222222	T4	T11	T8	11	T11	L5	L2	18	7
191	Lumbar	Major	normal	Left	16	14	L1	T11	L3	L1	T11	L4	1	1	1	0	1.41421	1	2	5	5	3	3	0.272727	T12	L4	L2	12	T12	L4	L2	11				1			1
	Lumbar	Major	normal	Left	16	15	L1	T11	L3	L1	T11	L4	0	1	0	0	1	0	1	-1	1	-2	2	0.117647	T11	L4	L1	18	T11	L4	L2	17				1			1
	Lumbar	Major	over	Left	19	18	L2	T12	L4	L2	T12	L4	0	0	0	0	0	0	1	-2	2	-3	3	0.142857	T12	L4	L2	23	T12	L4	L2	21				1			1
198	Lumbar	Major	normal	Left	15	17	L2	T12	L4	L2	T11	L4	0	0	1	0	0	1	2	1	1	3	3	0.214286	T11	L4	L2	18	T12	L4	L2	14				1			1
199	Lumbar	Major	normal	Right	9	10	L2	T11	L3	L2	T11	L3	0	0	0	0	0	0	1	0	0	1	1	0.111111	T11	L3	L1	11	T11	L3	L2	10				1			1
	Lumbar	Secondary	normal	Left	24	21	L3	L1	L4	L3	L1	L4	-1	0	-1	0	1	1	3	0	0	-3	3	0.125	T12	L4	L3	25	T12	L4	L3	24				1			1
	Lumbar	Secondary	normal	Left	32	30	L2	T12	L4	L2	T12	L4	0	1	0	1	1	1	2	3	3	1	1	0.0344828	T11	L4	L2	30	T12	L5	L2	29				1			1
	Lumbar	Major	obese	Left	33	36	L2	T10	L3	L2	T11	L3	1	1	0	1	1.41421	1	3	-3	3	0	0	0					T11	L4	L2	36				1			1
	Lumbar	Major	normal	Left	34	35	L1	T11	L4	L2	T12	L4	1	0	0	0	1	0	1	-1	1	0	0	0	T11	L4	L2	35	T12	L4	L2	35				1			1
	Lumbar	Secondary	over	Left	36	38	L2	T11	L3	L2	T11	L4	0	1	0	0	1	0	2	-4	4	-2	2	0.05	T11	L3	L2	30	T11	L4	L2	40	10	8	1		8	1
	Lumbar	Secondary	normal	Left	46	46	L2	T10	L3	L2	T11	L3	1	1	0	1	1.41421	1	0	-1	1	-1	1	0.0212766	T11	L4	L3	39	T11	L4	L3	47	8	7	1		7	1
	Lumbar	Major	over	Left	43	48	L2	T11	L4	L3	T11	L4	-1	0	-1	0	1	1	5	-6	6	-1	1	0.0204082	T11	L3	L2	39	T10	L4	L2	49	10	9	1		9	1
	Lumbar	Secondary	over	Right	15	17	L3	L1	L5	L3	L1	L5	0	0	0	0	0	0	2	1	1	3	3	0.214286					L1	L5	L4	14				1			1
	Lumbar	Major	normal	Left	25	28	L2	T12	L5	L3	T12	L4	1	-1	1	0	1.41421	1	3	-7	7	-4	4	0.125	T12	L4	L2	21	L1	L4	L2	32	11	7	1		7	1
	Lumbar	Secondary	normal	Right	11	12	L3	L2	L4	L3	L2	L5	-1	-1	-1	-2	1.41421	2.23607	1	1	1	2	2	0.2	L1	L4	L2	9	L1	L3	L2	10				1			1
	Lumbar	Secondary	over		25	27	L2	T10	L3	L2	T11	L3	1	0	0	0	1	0	2	-2	2	0	0	0	T11	L3	L2	26	T11	L3	L2	27				1			1
	Lumbar	Secondary	normal	Left	37	35	L3	T11	L4	L3	T12	L4	0	0	-1	0	0	1	2	1	1	-1	1	0.0277778	T12	L4	L2	31	T11	L4	L3	36				1			1
	Lumbar	Major	normal	Left	28	28	L3	L1	L4	L3	T12	L4	0	0	1	0	0	1	0	2	2	2	2	0.0769231	L1	L4	L3	27	L1	L4	L3	26				1			1
	Lumbar	Major	over	Left	36	33	L1	T11	L4	L2	T12	L4	1	0	0	0	1	0	3	3	3	0	0	0	T12	L3	L2	26	T12	L4	L2	33	7	7	1		7	1
262	Lumbar	Major	normal	Left	22	26	L2	T11	L3	L2	T12	L4	2	1	1	0	2.23607	1	4	2	2	6	6	0.3	T12	L4	L2	27	L1	L4	L3	20				1			1
263	Lumbar	Major	normal	Left	17	16	L1	T10	L4	L1	T10	L4	2	0	2	0	2	2	1	-1	1	-2	2	0.111111	T12	L4	L2	15	T12	L4	L2	18				1			1
	Lumbar	Major	over	Left	29	27	L2	T11	L4	L2	T12	L4	1	0	0	0	1	0	2	3	3	1	1	0.0384615	T12	L4	L2	25	T12	L4	L2	26				1			1
	Lumbar	Major	normal	Right	14	12	L1	T12	L3	L2	L1	L4	1	2	0	1	2.23607	1	2	4	4	2	2	0.2	L1	L5	L3	8	L1	L5	L3	10				1			1
	Lumbar	Major	normal	Left	17	17	L2	T11	L5	L3	T12	L4	0	-1	-1	0	1	1	0	-1	1	-1	1	0.0555556	T11	L4	L1	15	T11	L4	L3	18				1			1
	Lumbar	Major	normal	Left	45	42	L1	T10	L3	L1	T10	L3	0	1	0	1	1	1	3	-1	1	-4	4	0.0869565	T10	L3	L1	43	T10	L4	L2	46				1			1
	Lumbar	Major	normal	Left	23	24	L1	T10	L4	L1	T11	L3	0	0	-1	1	0	1.41421	1	-1	1	0	0	0	T9	L3	L2	23	T10	L4	L2	24				1			1
275	Lumbar	Major	normal	Left	25	22	L2	T11	L3	L1	T12	L4	1	0	0	-1	1	1	3	4	4	1	1	0.047619	T12	L3	L2	25	T12	L3	L2	21				1			1
	Lumbar	Major	obese	Left	32	29	L2	T12	L4	L2	T12	L4	0	0	0	0	0	0	3	1	1	-2	2	0.0645161	T12	L4	L2	29	T12	L4	L2	31				1			1
	Lumbar	Secondary	normal	Right	20	19	L2	L1	L4	L3	L1	L4	0	0	0	0	0	0	1	-1	1	-2	2	0.0952381	L1	L4	L2	21	L1	L4	L2	21				1			1
282	Lumbar	Major	normal	Left	16	18	L1	T12	L3	L1	T12	L3	0	1	0	1	1	1	2	-2	2	0	0	0	T12	L4	L1	19	T12	L4	L2	18				1			1
283	Lumbar	Major	normal	Left	23	29	L2	L1	L4	L2	T12	L3	-1	0	0	1	1	1	6	-6	6	0	0	0	L1	L4	L2	24	T12	L4	L2	29				1	5
287	Lumbar	Major	normal	Left	15	12	L1	T12	L4	L1	T12	L4	0	0	0	0	0	0	3	4	4	1	1	0.0909091	T12	L4	L1	10	T12	L4	L3	11				1			1
	Lumbar	Major	normal	Left	25	24	L2	T12	L4	L2	T11	L4	0	1	1	1	1	1.41421	1	-1	1	-2	2	0.0769231	T11	L5	L3	25	T12	L5	L3	26				1			1
	Lumbar	Major	normal	Left	32	30	L1	T10	L3	L1	T10	L4	0	1	0	0	1	0	2	6	6	4	4	0.153846	T10	L4	L1	29	T10	L4	L2	26				1			1
	Lumbar	Secondary	normal	Left	22	22	L2	T11	L4	L2	T10	L4	1	1	2	1	1.41421	2.23607	0	2	2	2	2	0.1	T11	L4	L2	12	T12	L5	L3	20	8	10	1		10	1
291	Lumbar	Major	normal	Left	16	13	L2	T11	L4	L2	T12	L4	1	0	0	0	1	0	3	2	2	-1	1	0.0714286	T12	L4	L2	14	T12	L4	L2	14				1			1
	Lumbar	Major		Left	21	21	L2	T12	L4	L2	T11	L4	0	0	1	0	0	1	0	-3	3	-3	3	0.125	T12	L4	L2	27	T12	L4	L2	24				1			1
296	Lumbar	Major	normal	Left	18	16	L2	T11	L4	L2	T11	L4	-1	1	-1	1	1.41421	1.41421	2	3	3	1	1	0.0666667	T11	L5	L2	18	T10	L5	L3	15				1			1
	Lumbar	Major	obese	Left	26	24	L2	T11	L4	L2	T11	L3	1	0	1	1	1	1.41421	2	-1	1	-3	3	0.111111	T12	L4	L2	22	T12	L4	L3	27				1			1
302	Lumbar	Major	normal	Left	30	33	L2	T12	L4	L2	T12	L4	0	0	0	0	0	0	3	-9	9	-6	6	0.153846	T12	L4	L2	34	T12	L4	L2	39				1			1
	Lumbar	Major	normal	Left	30	29	L2	T12	L4	L2	T11	L4	-1	0	0	0	1	0	1	0	0	-1	1	0.0333333	T11	L4	L2	28	T11	L4	L2	30				1			1
																							2.2766	0.106821								24.2526
																							1.86884	0.0952404								9.21027
																							0.951604

## Sheet: Normal
ID	Curve type	Major	Weight status	Direction	RZ																				RAD (pre)				RAD (current)
					US															RAD					Top	Bottom	Apex	Cobb	Top	Bottom	Apex	Cobb	Progression
					O1	O2	O1			O2			O1		O2		EI1	EI2	Diff	O1 vs X-ray		O2 vs X-ray												>5			>4
					Angles	Angles	Apex	Top	Bottom	Apex	Top	Bottom	Top	Bottom	Top	Bottom				Diff	abs diff	DIff	Abs Diff	Relative									RAD	US	Both	Neither	US	Both	Neither
29	Main Thoracic	Secondary	normal	Right	21	21	T7	T5	T10	T7	T5	T9	1	0	1	1	1	1.41421	0	-1	1	-1	1	0.0454545	T5	T10		24	T6	T10	T8	22				1			1
	Thoracolumbar	Major	normal	Left	29	29	T12	T10	L3	T12	T9	L4	0	0	1	-1	0	1.41421	0	2	2	2	2	0.0740741	T10	L3		31	T10	L3	T12	27				1			1
39	Thoracolumbar	Major	normal	Right	13	11	L1	T11	L3	L1	T9	L3	0	0	2	0	0	2	2	2	2	0	0	0	T9	L3	T12	14	T11	L3	L1	11				1			1
40	Thoracolumbar	Major	normal	Left	15	15	L2	T11	L4	L2	T11	L4	-1	0	-1	0	1	1	0	3	3	3	3	0.25	T10	L4	L1	14	T10	L4	L1	12				1			1
46	Main Thoracic	Secondary	normal	Right	15	16	T7	T4	T10	T7	T4	T10	2	1	2	1	2.23607	2.23607	1	1	1	2	2	0.142857	T4	T11	T7	14	T6	T11	T8	14				1			1
	Thoracolumbar	Major	normal	Left	26	30	T12	T10	L3	L1	T10	L3	1	0	1	0	1	1	4	-5	5	-1	1	0.0322581	T11	L3	L1	28	T11	L3	L1	31				1			1
47	Lumbar	Major	normal	Right	22	24	L1	T9	L4	L2	T9	L4	3	-1	3	-1	3.16228	3.16228	2	6	6	8	8	0.5	T7	L4		31	T12	L3	L2	16				1			1
51	Thoracolumbar	Major	normal	Left	24	24	T12	T9	L2	T12	T10	L2	1	0	0	0	1	0	0	2	2	2	2	0.0909091	T9	L1		28	T10	L2	T12	22				1			1
56	Main Thoracic	Secondary	normal	Right	19	17	T8	T6	T12	T8	T6	T11	0	0	0	1	0	1	2	6	6	4	4	0.307692	T6	T11	T9	22	T6	T12	T9	13				1			1
	Thoracolumbar	Major	normal	Left	17	18	L2	T12	L4	L1	T11	L4	0	0	1	0	0	1	1	-5	5	-4	4	0.181818	T11	L4	L2	20	T12	L4	L1	22				1			1
57	Main Thoracic	Major	normal	Right	29	28	T8	T5	T12	T8	T4	T12	-1	-1	0	-1	1.41421	1	1	-1	1	-2	2	0.0666667	T5	T12	T9	24	T4	T11	T8	30	6
	Lumbar	Secondary	normal	Left	23	19	L3	T12	L5	L2	T12	L4	-1	-1	-1	0	1.41421	1	4	3	3	-1	1	0.05	T12	L5	L3	24	T11	L4	L3	20				1			1
58	Main Thoracic	Secondary	normal	Right	12		T10	T8	T12				0	0			0			0	0				T8	T11	T9	13	T8	T12	T9	12
	Lumbar	Major	normal	Left	25	26	L1	T12	L4	L1	T12	L3	0	0	0	1	0	1	1	-5	5	-4	4	0.133333	T11	L4	L1	27	T12	L4	L2	30				1			1
67	Main Thoracic	Secondary	normal	Right	14	13	T7	T5	T9	T7	T5	T9	-2	0	-2	0	2	2	1	2	2	1	1	0.0833333	T3	T9	T7	12	T3	T9	T7	12				1			1
	Thoracolumbar	Major	normal	Left		18				L1	T9	L3			0	0		0				1	1	0.0588235					T9	L3	T12	17				1			1
69	Thoracolumbar	Major	normal	Left	25	24	T12	T8	L4	T12	T8	L4	0	0	0	0	0	0	1	1	1	0	0	0	T8	L4	L1	25	T8	L4	L1	24				1			1
70	Lumbar	Major	normal	Left	18	16	L2	T10	L4	L2	T10	L4	4	0	4	0	4	4	2	4	4	2	2	0.142857	T10	L4	L1	16	L2	L4	L3	14				1			1
73	Main Thoracic	Major	normal	Right	39	30	T10	T7	L1	T9	T7	T12	0	0	0	1	0	1	9	11	11	2	2	0.0714286	T7	L1	T10	38	T7	L1		28				1			1
	Lumbar	Secondary	normal	Left	29	24	L3	L1	L4	L3	T12	L4	0	0	1	0	0	1	5	8	8	3	3	0.142857	L1	L4	L3	28	L1	L4		21				1			1
75	Thoracolumbar	Major	normal	Right	27	25	T12	T6	L3	L1	T8	L4	2	0	0	-1	2	1	2	-1	1	-3	3	0.107143	T8	L3	L1	29	T8	L3	L1	28				1			1
76	Lumbar	Major	normal	Left	17	17	L2	T12	L4	L2	T12	L4	0	0	0	0	0	0	0	2	2	2	2	0.133333	L1	L4	L2	15	T12	L4	L2	15				1			1
78	Lumbar	Major	normal	Right	12	12	L1	T12	L3	L1	T12	L3	0	1	0	1	1	1	0	0	0	0	0	0	T12	L3	L1	11	T12	L4	L2	12				1			1
79	Main Thoracic	Major	normal	Right	23	26	T9	T5	T11	T8	T5	T11	0	0	0	0	0	0	3	-6	6	-3	3	0.103448	T6	T11	T9	22	T5	T11	T9	29	7
	Lumbar	Secondary	normal	Left	21	23	L2	T11	L5	L1	T11	L4	0	0	0	1	0	1	2	-3	3	-1	1	0.0416667	T11	L5	L3	19	T11	L5	L2	24				1			1
80	Main Thoracic	Secondary	normal	Right	31	34	T7	T4	T12	T7	T4	T10	1	-1	1	1	1.41421	1.41421	3	-2	2	1	1	0.030303	T5	T11	T7	27	T5	T11	T7	33	6	7	1		7	1
	Lumbar	Major	normal	Left	30	34	L2	T12	L4	L2	T10	L5	-1	0	1	-1	1	1.41421	4	-9	9	-5	5	0.128205					T11	L4	L2	39				1			1
81	Main Thoracic	Secondary	normal	Right																					T4	T11	T8	15	T6	T11	T9	17
	Lumbar	Major	normal	Left	28	25	L1	T10	L3	L1	T10	L4	1	1	1	0	1.41421	1	3	-2	2	-5	5	0.166667	T11	L4	L1	29	T11	L4	L2	30				1			1
82	Lumbar	Major	normal	Left	38	37	L1	T12	L4	L2	T12	L4	0	-1	0	-1	1	1	1	0	0	-1	1	0.0263158	T12	L3	L2	39	T12	L3	L2	38				1			1
83	Main Thoracic	Major	normal	Right	17	19	T10	T9	T12	T10	T9	T12	-2	0	-2	0	2	2	2	3	3	5	5	0.357143					T7	T12	T10	14				1			1
	Thoracolumbar	Major	normal	Left	19	19	L2	T12	L4	L1	T12	L4	0	0	0	0	0	0	0	5	5	5	5	0.357143	T11	L4	L1	13	T12	L4	L1	14		6			6
86	Main Thoracic	Major	normal	Right	20	17	T7	T3	T10	T9	T6	L3	2	5	-1	0	5.38516	1	3	4	4	1	1	0.0625	T5	L3	T10	19	T5	L3	T9	16				1			1
91	Main Thoracic	Secondary	normal	Right	18	18	T8	T6	T11	T8	T4	T11	-1	-1	1	-1	1.41421	1.41421	0	4	4	4	4	0.285714	T4	T9	T7	12	T5	T10	T7	14		6			6
	Thoracolumbar	Major	normal	Left	14	19	T12	T11	L3	L1	T11	L4	-1	0	-1	-1	1	1.41421	5	-7	7	-2	2	0.0952381	T9	L2	T11	9	T10	L3	T12	21	12	10	1		10	1
92	Thoracolumbar	Major	normal	Left	13	15	L1	T11	L3	L1	T7	L4	0	1	4	0	1	4	2	0	0	2	2	0.153846	T11	L4	L1	13	T11	L4	L1	13				1			1
97	Main Thoracic	Major	normal	Right	23	24	T8	T5	T10	T9	T6	T11	1	1	0	0	1.41421	0	1	3	3	4	4	0.2	T1	T5	T3	22	T6	T11	T9	20				1			1
98	Thoracolumbar	Major	normal	Right	14	16	T12	T10	L3	L1	T9	L3	1	0	2	0	1	2	2	-3	3	-1	1	0.0588235	T10	L2	T12	11	T11	L3	T12	17	6				5	1
99	Main Thoracic	Secondary	normal	Right	16	13	T8	T6	T12	T9	T4	T12	0	0	2	0	0	2	3	4	4	1	1	0.0833333	T6	T11	T8	18	T6	T12	T8	12				1			1
	Thoracolumbar	Major	normal	Left	36	27	L2	T12	L4	L1	T12	L3	0	-1	0	0	1	0	9	11	11	2	2	0.08	T11	L3	L2	38	T12	L3	L1	25				1			1
101	Main Thoracic	Major	normal	Right	30	29	T6	T3	T11	T6	T3	T10	0	-2	0	-1	2	1	1	-2	2	-3	3	0.09375	T3	T10	T6	33	T3	T9	T6	32				1			1
	Thoracolumbar	Major	normal	Left	35	32	L2	T11	L4	L1	T10	L4	-2	-1	-1	-1	2.23607	1.41421	3	3	3	0	0	0	T10	L3	L1	34	T9	L3	L1	32				1			1
102	Upper Thoracic	Major	normal	Left	23	26	T6	T4	T7	T6	T2	L1	0	0	2	-6	0	6.32456	3	-6	6	-3	3	0.103448	T4	T7	T6	27	T4	T7	T6	29				1			1
	Lumbar	Secondary	normal	Right	19	18	L2	L1	L5	L2	L1	L4	0	-1	0	0	1	0	1	-2	2	-3	3	0.142857	L1	L4	L2	14	L1	L4	L2	21	7
104	Thoracolumbar	Major	normal	Left	17	18	L1	T11	L3	L1	T12	L3	0	0	-1	0	0	1	1	-1	1	0	0	0	T11	L3	L1	23	T11	L3	L1	18				1			1
105	Main Thoracic	Major	normal	Right	35	32	T10	T7	L1	T10	T5	L1	0	0	2	0	0	2	3	1	1	-2	2	0.0588235	T6	L1	T10	31	T7	L1	T11	34				1			1
106	Main Thoracic	Secondary	normal	Right	13	12	T7	T5	T11	T6	T5	T11	-1	0	-1	0	1	1	1	1	1	0	0	0	T4	T11	T7	10	T4	T11	T7	12				1			1
	Thoracolumbar	Major	normal	Left	19	20	L2	T11	L4	L2	T11	L4	0	0	0	0	0	0	1	1	1	2	2	0.111111	T11	L4	L2	20	T11	L4	L1	18				1			1
107	Upper Thoracic	Secondary	normal	Left																					T1	T6	T4	35	T1	T6	T4	38
	Main Thoracic	Major	normal	Right	47	44	T9	T6	T12	T9	T5	T12	0	0	1	0	0	1	3	3	3	0	0	0	T6	T12	T9	47	T6	T12	T9	44				1			1
	Lumbar	Secondary	normal	Left	37	34	L3	T12	L4	L3	T12	L4	0	0	0	0	0	0	3	3	3	0	0	0	T12	L4	L3	38	T12	L4	L3	34				1			1
110	Main Thoracic	Secondary	normal	Right	19	18	T9	T6	T12	T8	T6	T12	-1	0	-1	0	1	1	1	6	6	5	5	0.384615	T6	T12	T8	19	T5	T12	T8	13				1			1
	Lumbar	Major	normal	Left	23	18	L2	T12	L3	L2	T12	L4	0	0	0	-1	0	1	5	5	5	0	0	0	T12	L3	L2	23	T12	L3	L2	18				1			1
111	Upper Thoracic	Secondary	normal	Left	18	16	T4	T2	T9	T4	T3	T10	-1	0	-2	-1	1	2.23607	2	3	3	1	1	0.0666667	T2	T9	T5	25	T1	T9	T4	15				1			1
	Thoracolumbar	Major	normal	Right	27	26	T12	T9	L2	L1	T10	L3	0	1	-1	0	1	1	1	-1	1	-2	2	0.0714286	T9	L3	T12	29	T9	L3	T12	28				1			1
112	Main Thoracic	Major	normal	Right	37	37	T11	T6	L2	T11	T7	L2	-1	0	-2	0	1	2	0	-2	2	-2	2	0.0512821	T5	L2	T11	32	T5	L2	T11	39	7				5	1
113	Main Thoracic	Secondary	normal	Right	22	23	T9	T8	T11	T10	T8	T12	-2	0	-2	-1	2	2.23607	1	-4	4	-3	3	0.115385	T6	T11	T8	22	T6	T11	T8	26				1			1
	Lumbar	Major	normal	Left	36	33	L2	T11	L4	L2	T12	L4	0	0	-1	0	0	1	3	1	1	-2	2	0.0571429	T11	L4	L2	34	T11	L4	L2	35				1			1
115	Main Thoracic	Major	normal	Right	26	27	T9	T5	L1	T8	T5	T12	1	0	1	1	1	1.41421	1	-2	2	-1	1	0.0357143	T6	L1	T9	24	T6	L1	T9	28				1			1
	Lumbar	Secondary	normal	Left	22	22	L2	L1	L4	L3	T12	L4	0	0	1	0	0	1	0	-1	1	-1	1	0.0434783	L1	L4	L2	23	L1	L4	L2	23				1			1
119	Main Thoracic	Secondary	normal	Left	23	24	T7	T2	T11	T4	T3	T11	1	0	0	0	1	0	1	-1	1	0	0	0					T3	T11	T7	24				1			1
	Thoracolumbar	Major	normal	Right	43	45	L1	T11	L3	T12	T11	L3	0	0	0	0	0	0	2	-3	3	-1	1	0.0217391	T11	L3	L1	46	T11	L3	L1	46				1			1
120	Main Thoracic	Secondary	normal	Right	18	18	T8	T4	T11	T8	T5	T12	0	0	-1	-1	0	1.41421	0	-6	6	-6	6	0.25	T4	T11	T7	18	T4	T11	T7	24	6
	Lumbar	Major	normal	Left	32	27	L1	T11	L3	L1	T12	L3	0	1	-1	1	1	1.41421	5	-4	4	-9	9	0.25	T11	L3	L2	32	T11	L4	L2	36				1			1
121	Lumbar	Major	normal	Right	15	14	T11	T7	L2	T11	T7	L1	5	2	5	3	5.38516	5.83095	1	5	5	4	4	0.4	T7	L2	T11	16	T12	L4	L3	10				1			1
122	Main Thoracic	Major	normal	Right	28	28	T8	T6	T11	T8	T6	T11	-1	0	-1	0	1	1	0	0	0	0	0	0	T5	T11	T8	29	T5	T11	T8	28				1			1
	Thoracolumbar	Secondary	normal	Left	21	20	L1	T11	L3	L1	T11	L3	0	0	0	0	0	0	1	-2	2	-3	3	0.130435	T11	L3	L1	22	T11	L3	L1	23				1			1
125	Upper Thoracic	Secondary	normal	Left	22	24	T4	T2	T11	T5	T2	T9	-1	0	-1	2	1	2.23607	2	-3	3	-1	1	0.04	T1	T11	T4	27	T1	T11	T4	25				1			1
	Lumbar	Major	normal	Right	30	32	L1	T11	L3	T12	T9	L3	0	0	2	0	0	2	2	-4	4	-2	2	0.0588235	T11	L3	L1	32	T11	L3	L2	34				1			1
128	Main Thoracic	Major	normal	Right	38	32	T8	T5	T12	T8	T5	L1	0	-1	0	-2	1	2	6	3	3	-3	3	0.0857143	T6	T11	T9	33	T5	T11	T8	35				1			1
	Lumbar	Secondary	normal	Left	29	26	L2	T12	L4	L2	L1	L4	-1	0	-2	0	1	2	3	5	5	2	2	0.0833333	T11	L4	L2	22	T11	L4	L2	24				1			1
129	Main Thoracic	Major	normal	Right	47	42	T9	T6	T12	T9	T6	T11	0	0	0	1	0	1	5	1	1	-4	4	0.0869565	T5	T12	T8	44	T6	T12	T9	46				1			1
134	Main Thoracic	Major	normal	Right	27	30	T8	T4	T11	T8	T6	T11	1	0	-1	0	1	1	3	0	0	3	3	0.111111	T5	T10	T8	30	T5	T11	T7	27				1			1
	Lumbar	Secondary	normal	Left	22	23	L2	T11	L3	L2	T11	L4	0	1	0	0	1	0	1	-1	1	0	0	0	T10	L3	L2	19	T11	L4	L2	23				1			1
137	Upper Thoracic	Secondary	normal	Right		13				T9	T6	L1			-5	-6		7.81025				2	2	0.181818	T5	L1	T9	16	T1	T7	T4	11				1			1
	Lumbar	Major	normal	Left	19	21	L2	L1	L4	L3	L1	L4	0	0	0	0	0	0	2	1	1	3	3	0.166667	L1	L4	L3	20	L1	L4	L2	18				1			1
138	Upper Thoracic	Secondary	normal	Left	14	12	T5	T3	T8	T4	T3	T7	-1	-2	-1	-1	2.23607	1.41421	2	-2	2	-4	4	0.25					T2	T6	T3	16				1			1
	Main Thoracic	Secondary	normal	Right	12	14	T10	T8	T11	T10	T7	T11	-2	0	-1	0	2	1	2	1	1	3	3	0.272727	T6	T11	T8	13	T6	T11	T8	11				1			1
	Thoracolumbar	Major	normal	Left	17	17	L2	T11	L3	L2	T11	L4	0	1	0	0	1	0	0	-1	1	-1	1	0.0555556	T11	L4	L1	16	T11	L4	L1	18				1			1
140	Main Thoracic	Secondary	normal	Right	13		T8	T5	T11				-1	0			1			0	0								T4	T11	T7	13
	Thoracolumbar	Major	normal	Left	20	21	L1	T11	L3	L1	T10	L3	0	0	1	0	0	1	1	1	1	2	2	0.105263	T11	L4	L1	23	T11	L3	L1	19				1			1
141	Main Thoracic	Major	normal	Right	21	17	T8	T5	T10	T8	T5	T10	1	0	1	0	1	1	4	-4	4	-8	8	0.32	T6	T10	T8	22	T6	T10	T8	25				1			1
	Thoracolumbar	Major	normal	Left	26	23	T12	T10	L2	L1	T10	L3	0	1	0	0	1	0	3	-2	2	-5	5	0.178571	T10	L3	T12	27	T10	L3	L1	28				1			1
147	Thoracolumbar	Major	normal	Left	15	16	T12	T9	L2	T11	T9	L3	1	0	1	-1	1	1.41421	1	-4	4	-3	3	0.157895	T10	L2	T12	18	T10	L2	T11	19				1			1
148	Lumbar	Major	normal	Right	23	21	L2	L1	L4	L2	L1	L4	0	1	0	1	1	1	2	0	0	-2	2	0.0869565	L1	L5	L3	23	L1	L5	L3	23				1			1
149	Lumbar	Major	normal	Right	20	19	L1	T11	L3	L1	T9	L3	1	1	3	1	1.41421	3.16228	1	2	2	1	1	0.0555556	T11	L3	T12	19	T12	L4	L2	18				1			1
153	Main Thoracic	Major	normal	Right	18	18	T10	T7	T12	T10	T7	T12	1	0	1	0	1	1	0	0	0	0	0	0	T7	T12	T9	19	T8	T12	T10	18				1			1
	Lumbar	Major	normal	Left	24	21	L3	T12	L4	L2	T12	L4	0	0	0	0	0	0	3	3	3	0	0	0	T12	L4	L3	27	T12	L4	L2	21				1			1
156	Main Thoracic	Major	normal	Right	12	13	T8	T4	T11	T8	T5	T9	2	0	1	2	2	2.23607	1	-3	3	-2	2	0.133333	T6	T11	T9	9	T6	T11	T8	15	6
	Lumbar	Secondary	normal	Left	15	15	T12	T11	L3	T12	T9	L3	0	1	2	1	1	2.23607	0	4	4	4	4	0.363636	T11	L5	L1	14	T11	L4	L2	11				1			1
157	Thoracolumbar	Major	normal	Left	12	15	T8	T7	T10	T9	T6	T12	3	4	4	2	5	4.47214	3	-3	3	0	0	0	T10	L1	T12	11	T10	L2	T12	15				1			1
158	Main Thoracic	Secondary	normal	Right	14	16	T8	T5	T10	T7	T5	T10	1	1	1	1	1.41421	1.41421	2	-4	4	-2	2	0.111111	T5	T11	T8	24	T6	T11	T8	18				1			1
	Thoracolumbar	Major	normal	Left	26	24	L1	T10	L4	L1	T10	L3	1	0	1	1	1	1.41421	2	2	2	0	0	0	T11	L5	L2	30	T11	L4	L1	24				1			1
159	Main Thoracic	Major	normal	Right	11	11	T7	T5	T10	T7	T5	T9	1	-1	1	0	1.41421	1	0	-1	1	-1	1	0.0833333	T6	T9	T7	15	T6	T9	T7	12				1			1
	Main Thoracic	Major	normal	Left																					T9	T12	T11	8	T9	T12	T10	13
160	Main Thoracic	Major	normal	Right	29	27	T10	T9	L2	T10	T7	L1	-2	-1	0	0	2.23607	0	2	1	1	-1	1	0.0357143	T7	L1	T10	26	T7	L1	T10	28				1			1
161	Upper Thoracic	Secondary	normal	Left	21	18	T4	T3	T9	T3	T2	T6	-1	-2	0	1	2.23607	1	3	1	1	-2	2	0.1	T2	T7	T3	20	T2	T7	T4	20				1			1
	Main Thoracic	Major	normal	Right	30	30	T11	T9	L1	T9	T6	T12	-2	-1	1	0	2.23607	1	0	0	0	0	0	0	T7	T12	T9	33	T7	T12	T9	30				1			1
170	Main Thoracic	Major	normal	Right	19	17	T7	T5	T10	T7	T5	T10	-2	-1	-2	-1	2.23607	2.23607	2	4	4	2	2	0.133333	T3	T9	T7	12	T3	T9	T7	15				1	5
	Main Thoracic	Major	normal	Left	18	15	T12	T10	L2	T12	T10	L3	-1	-1	-1	-2	1.41421	2.23607	3	5	5	2	2	0.153846	T9	L3	T12	17	T9	L1	T11	13				1			1
172	Main Thoracic	Major	normal	Right	30	28	T8	T5	T11	T9	T6	T12	1	0	0	-1	1	1	2	1	1	-1	1	0.0344828	T7	T11	T9	23	T6	T11	T9	29	6				5	1
	Lumbar	Secondary	normal	Left	24	21	L1	T11	L3	L2	T12	L4	0	1	-1	0	1	1	3	6	6	3	3	0.166667	T11	L4	L2	16	T11	L4	L2	18				1	5
175	Main Thoracic	Major	normal	Right	14	16	T9	T6	T12	T10	T8	T12	1	0	-1	0	1	1	2	0	0	2	2	0.142857	T7	T12	T9	15	T7	T12	T9	14				1			1
	Lumbar	Major	normal	Left	13	16	L1	T12	L3	L2	T12	L4	0	1	0	0	1	0	3	-3	3	0	0	0	T12	L4	L2	12	T12	L4	L2	16				1			1
176	Lumbar	Major	normal	Left	22	21	L1	T11	L3	L2	T12	L3	1	0	0	0	1	0	1	-3	3	-4	4	0.16	T12	L3	L2	21	T12	L3	L2	25				1			1
177	Upper Thoracic	Major	normal	Right	17	17	T6	T2	T8	T5	T2	T8	1	0	1	0	1	1	0	1	1	1	1	0.0625	T2	T7	T5	14	T3	T8	T5	16				1			1
	Lumbar	Secondary	normal	Left	15	15	T12	T8	L3	T12	T8	L3	3	0	3	0	3	3	0	3	3	3	3	0.25	T11	L3	T12	15	T11	L3	L2	12				1			1
179	Main Thoracic	Major	normal	Right	20	18	T10	T8	T12	T10	T7	T12	-1	0	0	0	1	0	2	0	0	-2	2	0.1	T7	T12	T10	14	T7	T12	T9	20	6
	Lumbar	Major	normal	Left	15	13	L2	T12	L4	L2	T12	L4	0	0	0	0	0	0	2	-3	3	-5	5	0.277778	T12	L4	L1	14	T12	L4	L2	18				1			1
181	Main Thoracic	Secondary	normal	Right	18	21	T8	T5	T11	T8	T7	T12	1	1	-1	0	1.41421	1	3	-2	2	1	1	0.05	T6	T12	T9	23	T6	T12	T9	20				1			1
	Lumbar	Major	normal	Left	27	28	L1	T11	L4	L2	T12	L4	1	0	0	0	1	0	1	0	0	1	1	0.037037	T12	L4	L2	26	T12	L4	L2	27				1			1
182	Main Thoracic	Secondary	normal	Right	33	32	T8	T6	T11	T8	T6	T11	-1	-1	-1	-1	1.41421	1.41421	1	4	4	3	3	0.103448	T6	T11	T8	33	T5	T10	T7	29				1			1
	Lumbar	Major	normal	Left	33	31	L2	T11	L3	L2	T11	L4	0	2	0	1	2	1	2	-4	4	-6	6	0.162162	T12	L4	L2	32	T11	L5	L2	37				1			1
183	Main Thoracic	Major	normal	Right	21	20	T8	T6	T11	T9	T7	T12	0	2	-1	1	2	1.41421	1	-1	1	-2	2	0.0909091	T6	T11	T9	19	T6	L1	T10	22				1			1
186	Lumbar	Major	normal	Right	16	13	L2	T12	L4	L2	T12	L4	0	0	0	0	0	0	3	1	1	-2	2	0.133333	T12	L4	L2	13	T12	L4	L2	15				1			1
187	Main Thoracic	Secondary	normal	Right	16	16	T7	T1	T10	T6	T3	T9	2	-1	0	0	2.23607	0	0	1	1	1	1	0.0666667	T2	T10	T7	19	T3	T9	T7	15				1			1
	Lumbar	Major	normal	Left	18	19	T12	T10	L3	L1	T9	L3	-1	0	0	0	1	0	1	-5	5	-4	4	0.173913	T10	L3	L1	32	T9	L3	L2	23				1			1
188	Lumbar	Major	normal	Left	12	14	L3	T12	L5	L2	T12	L5	0	-1	0	-1	1	1	2	-5	5	-3	3	0.176471	T12	L4	L3	14	T12	L4	L2	17				1			1
189	Upper Thoracic	Major	normal	Left	15	16	T4	T1	T7	T4	T2	T7	1	0	0	0	1	0	1	-4	4	-3	3	0.157895					T2	T7	T4	19				1			1
	Main Thoracic	Secondary	normal	Right	10	15	T10	T7	T12	T10	T7	T12	0	1	0	1	1	1	5	-1	1	4	4	0.363636	T7	T12	T10	16	T7	L1	T11	11				1			1
	Lumbar	Secondary	normal	Left	12	12	L1	T12	L4	L1	T12	L4	1	0	1	0	1	1	0	0	0	0	0	0	T12	L4	L2	11	L1	L4	L2	12				1			1
191	Lumbar	Major	normal	Left	16	14	L1	T11	L3	L1	T11	L4	1	1	1	0	1.41421	1	2	5	5	3	3	0.272727	T12	L4	L2	12	T12	L4	L2	11				1			1
192	Thoracolumbar	Major	normal	Left	15	18	L2	T12	L4	L2	T12	L4	0	0	0	0	0	0	3	4	4	7	7	0.636364	T12	L3	L2	16	T12	L4	L1	11				1			1
193	Main Thoracic	Major	normal	Right	15	19	T8	T7	T11	T7	T6	T11	-1	-2	0	-2	2.23607	2	4	2	2	6	6	0.461538	T6	T10	T8	16	T6	T9	T7	13				1			1
	Thoracolumbar	Secondary	normal	Left	19	21	L1	T11	L3	L1	T10	L3	-2	0	-1	0	2	1	2	0	0	2	2	0.105263	T10	L3	L1	22	T9	L3	T12	19				1			1
194	Main Thoracic	Secondary	normal	Right	17	17	T7	T4	T10	T7	T4	T10	1	1	1	1	1.41421	1.41421	0	-3	3	-3	3	0.15	T5	T10	T7	11	T5	T11	T7	20	9	6	1		6	1
	Thoracolumbar	Major	normal	Left	19	16	T12	T10	L4	T12	T10	L3	1	0	1	1	1	1.41421	3	1	1	-2	2	0.111111	T7	L4	L1	8	T11	L4	L1	18	10	8	1		8	1
195	Main Thoracic	Secondary	normal	Right	12	11	T7	T5	T11	T7	T4	T11	-1	-1	0	-1	1.41421	1	1	0	0	-1	1	0.0833333	T4	T11	T7	12	T4	T10	T7	12				1			1
	Lumbar	Major	normal	Left	16	15	L1	T11	L3	L1	T11	L4	0	1	0	0	1	0	1	-1	1	-2	2	0.117647	T11	L4	L1	18	T11	L4	L2	17				1			1
196	Thoracolumbar	Major	normal	Left	16	15	L1	T11	L3	L1	T11	L3	1	1	1	1	1.41421	1.41421	1	-3	3	-4	4	0.210526	T11	L3	L1	18	T12	L4	L1	19				1			1
198	Lumbar	Major	normal	Left	15	17	L2	T12	L4	L2	T11	L4	0	0	1	0	0	1	2	1	1	3	3	0.214286	T11	L4	L2	18	T12	L4	L2	14				1			1
199	Lumbar	Major	normal	Right	9	10	L2	T11	L3	L2	T11	L3	0	0	0	0	0	0	1	0	0	1	1	0.111111	T11	L3	L1	11	T11	L3	L2	10				1			1
201	Main Thoracic	Major	normal	Right	32	31	T10	T7	L1	T10	T5	L1	-1	-1	1	-1	1.41421	1.41421	1	-4	4	-5	5	0.138889	T6	T12	T10	33	T6	T12	T9	36				1			1
	Lumbar	Secondary	normal	Left	24	21	L3	L1	L4	L3	L1	L4	-1	0	-1	0	1	1	3	0	0	-3	3	0.125	T12	L4	L3	25	T12	L4	L3	24				1			1
203	Thoracolumbar	Major	normal	Left	35	36	L1	T12	L3	L1	T12	L4	0	0	0	-1	0	1	1	-3	3	-2	2	0.0526316	T12	L3	L2	38	T12	L3	L1	38				1			1
204	Main Thoracic	Major	normal	Right	12	12	T8	T5	T10	T7	T4	T9	0	-1	1	0	1	1	0	-2	2	-2	2	0.142857	T5	T10	T7	14	T5	T9	T7	14				1			1
	Thoracolumbar	Secondary	normal	Left	12	10	L1	T10	L3	T12	T9	L3	0	0	1	0	0	1	2	3	3	1	1	0.111111	T10	L3	T12	21	T10	L3	T12	10				1			1
207	Upper Thoracic	Secondary	normal	Left	24		T3	T2	T6				-1	-1			1.41421			-1	1				T1	T6	T3	29	T1	T5	T3	25
	Main Thoracic	Major	normal	Right	35	32	T9	T6	T12	T9	T6	T12	0	-1	0	-1	1	1	3	-3	3	-6	6	0.157895	T6	T11	T8	35	T6	T11	T9	38				1			1
	Lumbar	Secondary	normal	Left	32	30	L2	T12	L4	L2	T12	L4	0	1	0	1	1	1	2	3	3	1	1	0.0344828	T11	L4	L2	30	T12	L5	L2	29				1			1
208	Main Thoracic	Major	normal	Right	38	39	T8	T4	T12	T8	T5	T12	1	0	0	0	1	0	1	-6	6	-5	5	0.113636	T5	T12	T8	34	T5	T12	T8	44	10				5	1
209	Main Thoracic	Major	normal	Right	36	33	T11	T6	L2	T10	T7	L3	1	-1	0	-2	1.41421	2	3	3	3	0	0	0	T7	L1	T11	34	T7	L1	T11	33				1			1
212	Upper Thoracic	Major	normal	Left	14	14	T4	T2	T6	T4	T2	T5	-1	-1	-1	0	1.41421	1	0	2	2	2	2	0.166667	T1	T5	T3	15	T1	T5	T4	12				1			1
215	Main Thoracic	Secondary	normal	Right	17	14	T8	T5	T11	T7	T5	T10	0	-1	0	0	1	0	3	4	4	1	1	0.0769231	T6	T12	T9	13	T5	T10	T8	13				1			1
	Thoracolumbar	Major	normal	Left	29	27	L1	T11	L4	L1	T10	L4	-1	0	0	0	1	0	2	0	0	-2	2	0.0689655	T12	L4	L1	22	T10	L4	L1	29	7				5	1
216	Main Thoracic	Major	normal	Right	32	32	T9	T5	T12	T8	T5	T12	1	1	1	1	1.41421	1.41421	0	0	0	0	0	0	T6	L1	T9	28	T6	L1	T8	32				1			1
219	Main Thoracic	Secondary	normal	Right	28	28	T8	T6	T11	T8	T6	T12	1	1	1	0	1.41421	1	0	4	4	4	4	0.166667	T6	T11	T8	26	T7	T12	T10	24				1			1
	Lumbar	Major	normal	Left	34	35	L1	T11	L4	L2	T12	L4	1	0	0	0	1	0	1	-1	1	0	0	0	T11	L4	L2	35	T12	L4	L2	35				1			1
221	Upper Thoracic	Secondary	normal	Left	12	12	T3	T2	T4	T7	T6	T10	-1	1	-5	-5	1.41421	7.07107	0	-4	4	-4	4	0.25	T1	T4	T3	15	T1	T5	T3	16				1			1
	Main Thoracic	Major	normal	Right	12	10	T6	T4	T9	L1	T10	L3	1	2	-5	-4	2.23607	6.40312	2	-1	1	-3	3	0.230769	T4	T9	T7	12	T5	T11	T8	13				1			1
222	Upper Thoracic	Major	normal	Left	21	20	T4	T2	T6	T4	T2	T6	1	0	1	0	1	1	1	2	2	1	1	0.0526316	T3	T6	T4	21	T3	T6	T5	19				1			1
224	Main Thoracic	Secondary	normal	Right																					T6	T10	T7	15	T6	T10	T7	20
	Thoracolumbar	Major	normal	Left	41	41	L1	T11	L3	L1	T10	L3	-1	1	0	1	1.41421	1	0	-1	1	-1	1	0.0238095	T10	L4	L1	35	T10	L4	T12	42	7	6	1		6	1
225	Thoracolumbar	Major	normal	Right	11	20	L1	T11	L4	T12	T9	L3	-3	-1	-1	0	3.16228	1	9	-4	4	5	5	0.333333	T11	L3	T12	17	T8	L3	T12	15				1			1
226	Main Thoracic	Major	normal	Right	17	17	T7	T4	T11	T7	T3	T11	0	-1	1	-1	1	1.41421	0	1	1	1	1	0.0625	T4	T11	T7	16	T4	T10	T7	16				1			1
	Thoracolumbar	Major	normal	Left	19	19	L1	T11	L4	L1	T11	L3	-1	-1	-1	0	1.41421	1	0	2	2	2	2	0.117647	T11	L3	L2	15	T10	L3	T12	17				1			1
227	Main Thoracic	Major	normal	Right	16	17	T10	T8	L2	T10	T8	T12	0	-1	0	1	1	1	1	3	3	4	4	0.307692	T8	L1	T10	15	T8	L1	T10	13				1			1
230	Main Thoracic	Major	normal	Right	19	20	L1	T8	L3	T12	T9	L2	0	-1	-1	0	1	1	1	-3	3	-2	2	0.0909091	T8	L1	T11	17	T8	L2	T11	22				1			1
231	Main Thoracic	Major	normal	Right	31	33	T8	T5	T11	T7	T4	T10	0	-2	1	-1	2	1.41421	2	-5	5	-3	3	0.0833333	T5	T10	T7	31	T5	T9	T7	36				1			1
232	Main Thoracic	Major	normal	Right	33	30	T9	T7	L1	T9	T6	L1	0	0	1	0	0	1	3	4	4	1	1	0.0344828	T7	L1	T9	27	T7	L1	T9	29				1			1
233	Main Thoracic	Secondary	normal	Right	27	24	T8	T4	T11	T7	T4	T10	2	-1	2	0	2.23607	2	3	4	4	1	1	0.0434783	T6	T10	T8	25	T6	T10	T7	23				1			1
	Thoracolumbar	Major	normal	Left	32	30	T12	T11	L3	T12	T10	L4	-1	0	0	-1	1	1	2	2	2	0	0	0	T10	L3	L1	28	T10	L3	T12	30				1			1
234	Main Thoracic	Major	normal	Right	51	52	T8	T4	T10	T8	T4	T11	2	1	2	0	2.23607	2	1	-2	2	-1	1	0.0188679	T6	T11	T9	39	T6	T11	T9	53	14	13	1		13	1
	Lumbar	Secondary	normal	Left	46	46	L2	T10	L3	L2	T11	L3	1	1	0	1	1.41421	1	0	-1	1	-1	1	0.0212766	T11	L4	L3	39	T11	L4	L3	47	8	7	1		7	1
237	Upper Thoracic	Secondary	normal	Right	23	18	T5	T3	T9	T4	T2	T9	-2	1	-1	1	2.23607	1.41421	5	5	5	0	0	0	T1	T9	T5	21	T1	T10	T4	18				1			1
	Thoracolumbar	Major	normal	Left	29	28	T12	T9	L3	T12	T9	L3	1	0	1	0	1	1	1	1	1	0	0	0	T9	L3	T12	29	T10	L3	T12	28				1			1
240	Main Thoracic	Major	normal	Right	26	27	T11	T6	L1	T11	T7	L2	0	0	-1	-1	0	1.41421	1	2	2	3	3	0.125	T6	L2	T11	25	T6	L1	T10	24				1			1
242	Main Thoracic	Secondary	normal	Right	23	24	T9	T7	T12	T10	T7	T12	1	1	1	1	1.41421	1.41421	1	4	4	5	5	0.263158	T8	T12	T10	18	T8	L1	T10	19		6			6
	Lumbar	Major	normal	Left	25	28	L2	T12	L5	L3	T12	L4	1	-1	1	0	1.41421	1	3	-7	7	-4	4	0.125	T12	L4	L2	21	L1	L4	L2	32	11	7	1		7	1
244	Upper Thoracic	Major	normal	Right	23	20	T6	T4	T9	T5	T4	T9	-1	-1	-1	-1	1.41421	1.41421	3	0	0	-3	3	0.130435	T3	T8	T5	21	T3	T8	T5	23				1			1
	Thoracolumbar	Major	normal	Left	21	18	T11	T9	L2	T12	T9	L2	-1	-1	-1	-1	1.41421	1.41421	3	0	0	-3	3	0.142857	T8	L1	T11	18	T8	L1	T12	21				1			1
	Lumbar	Secondary	normal	Right	11	12	L3	L2	L4	L3	L2	L5	-1	-1	-1	-2	1.41421	2.23607	1	1	1	2	2	0.2	L1	L4	L2	9	L1	L3	L2	10				1			1
245	Upper Thoracic	Major	normal	Left	25	28	T4	T3	T8	T4	T3	T6	1	-1	1	1	1.41421	1.41421	3	-1	1	2	2	0.0769231	T3	T7	T4	27	T4	T7	T5	26				1			1
	Thoracolumbar	Major	normal	Right	21	22	L1	T8	L3	L1	T6	L3	-1	0	1	0	1	1	1	-3	3	-2	2	0.0833333	T7	L3	L1	26	T7	L3	T12	24				1			1
248	Main Thoracic	Major	normal	Right	41	40	T8	T6	T12	T8	T6	T12	-1	-1	-1	-1	1.41421	1.41421	1	-1	1	-2	2	0.047619	T6	T11	T8	39	T5	T11	T8	42				1			1
249	Main Thoracic	Major	normal	Right	14	16	T6	T5	T9	T7	T5	T9	0	0	0	0	0	0	2	-3	3	-1	1	0.0588235	T6	T9	T7	12	T5	T9	T7	17				1			1
	Thoracolumbar	Major	normal	Left	12	17	T11	T9	L2	T11	T9	L2	0	1	0	1	1	1	5	-3	3	2	2	0.133333	T9	T12	T10	13	T9	L3	T12	15				1			1
250	Main Thoracic	Major	normal	Right	31	30	T10	T8	L1	T10	T7	L1	-2	0	-1	0	2	1	1	-1	1	-2	2	0.0625	T7	L1	T10	28	T6	L1	T10	32				1			1
251	Main Thoracic	Major	normal	Right	44	46	T7	T5	T11	T8	T6	T12	-1	0	-2	-1	1	2.23607	2	2	2	4	4	0.0952381	T5	T12	T8	44	T4	T11	T8	42				1			1
	Lumbar	Secondary	normal	Left	37	35	L3	T11	L4	L3	T12	L4	0	0	-1	0	0	1	2	1	1	-1	1	0.0277778	T12	L4	L2	31	T11	L4	L3	36				1			1
252	Main Thoracic	Major	normal	Right	35	40	T8	T6	T11	T8	T5	T10	-2	-2	-1	-1	2.82843	1.41421	5	-5	5	0	0	0	T5	T11	T8	40	T4	T9	T7	40				1			1
	Thoracolumbar	Secondary	normal	Left	29	35	L1	T11	L3	L1	T10	L4	-3	1	-2	0	3.16228	2	6	-4	4	2	2	0.0606061	T11	L3	T12	35	T8	L4	L1	33				1			1
253	Main Thoracic	Major	normal	Right	35	30	T10	T7	L1	T10	T6	T12	0	0	1	1	0	1.41421	5	7	7	2	2	0.0714286	T7	L1	T10	26	T7	L1	T10	28				1			1
	Lumbar	Major	normal	Left	28	28	L3	L1	L4	L3	T12	L4	0	0	1	0	0	1	0	2	2	2	2	0.0769231	L1	L4	L3	27	L1	L4	L3	26				1			1
254	Thoracolumbar	Major	normal	Right	16	18	L1	T12	L3	L1	T12	L3	0	2	0	2	2	2	2	0	0	2	2	0.125	T12	L4	L2	18	T12	L5	L1	16				1			1
255	Thoracolumbar	Major	normal	Left	21	20	L1	T11	L4	T12	T10	L4	0	0	1	0	0	1	1	3	3	2	2	0.111111	T11	L4	T12	18	T11	L4	L1	18				1			1
256	Main Thoracic	Major	normal	Right	33	33	T8	T6	T12	T8	T5	T11	1	-1	2	0	1.41421	2	0	1	1	1	1	0.03125	T6	T11	T9	34	T7	T11	T9	32				1			1
259	Main Thoracic	Secondary	normal	Right		16				T8	T4	T11			3	0		3				-1	1	0.0588235	T6	T11	T9	17	T7	T11	T8	17				1			1
	Thoracolumbar	Major	normal	Left	28	27	L1	T11	L4	L1	T11	L3	0	-1	0	0	1	0	1	-1	1	-2	2	0.0689655	T11	L4	L2	30	T11	L3	L1	29				1			1
262	Lumbar	Major	normal	Left	22	26	L2	T11	L3	L2	T12	L4	2	1	1	0	2.23607	1	4	2	2	6	6	0.3	T12	L4	L2	27	L1	L4	L3	20				1			1
263	Lumbar	Major	normal	Left	17	16	L1	T10	L4	L1	T10	L4	2	0	2	0	2	2	1	-1	1	-2	2	0.111111	T12	L4	L2	15	T12	L4	L2	18				1			1
265	Main Thoracic	Major	normal	Right	22	19	T9	T7	L1	T9	T7	T12	-1	-1	-1	0	1.41421	1	3	3	3	0	0	0	T7	T12	T9	22	T6	T12	T9	19				1			1
267	Main Thoracic	Major	normal	Left	16	14	T10	T7	L1	T11	T7	L3	0	-1	0	-3	1	3	2	4	4	2	2	0.166667	T7	L3	T12	11	T7	T12	T10	12				1			1
268	Thoracolumbar	Major	normal	Left	28	25	L2	T12	L4	L1	T11	L4	0	0	1	0	0	1	3	2	2	-1	1	0.0384615	T12	L4	L2	30	T12	L4	L1	26				1			1
270	Thoracolumbar	Major	normal	Left	15	17	T12	T9	L4	T9	T8	L1	2	-1	3	2	2.23607	3.60555	2	6	6	8	8	0.888889	T8	L2	T11	10	T11	L3	T12	10		7			7
271	Upper Thoracic	Secondary	normal	Left																					T1	T4	T3	17	T1	T4	T3	17
	Main Thoracic	Secondary	normal	Right																					T4	T10	T7	13	T4	T10	T7	11
	Thoracolumbar	Major	normal	Left	18	12	T11	T8	T12	T11	T10	L1	2	1	0	0	2.23607	0	6	5	5	-1	1	0.0769231	T10	L1	T12	10	T10	L1	T12	13				1			1
	Lumbar	Major	normal	Right	14	12	L1	T12	L3	L2	L1	L4	1	2	0	1	2.23607	1	2	4	4	2	2	0.2	L1	L5	L3	8	L1	L5	L3	10				1			1
272	Main Thoracic	Major	normal	Right	20	19	T8	T5	T11	T9	T6	T12	1	0	0	-1	1	1	1	0	0	-1	1	0.05	T6	T11	T9	16	T6	T11	T9	20				1			1
	Lumbar	Major	normal	Left	17	17	L2	T11	L5	L3	T12	L4	0	-1	-1	0	1	1	0	-1	1	-1	1	0.0555556	T11	L4	L1	15	T11	L4	L3	18				1			1
273	Main Thoracic	Major	normal	Right	43	41	T7	T5	T10	T7	T4	T10	1	0	2	0	1	2	2	-4	4	-6	6	0.12766	T5	T10	T7	42	T6	T10	T8	47				1			1
	Lumbar	Major	normal	Left	45	42	L1	T10	L3	L1	T10	L3	0	1	0	1	1	1	3	-1	1	-4	4	0.0869565	T10	L3	L1	43	T10	L4	L2	46				1			1
274	Main Thoracic	Secondary	normal	Right	15	17	T8	T5	T10	T8	T5	T11	-1	1	-1	0	1.41421	1	2	0	0	2	2	0.133333	T3	T9	T7	15	T4	T11	T8	15				1			1
	Lumbar	Major	normal	Left	23	24	L1	T10	L4	L1	T11	L3	0	0	-1	1	0	1.41421	1	-1	1	0	0	0	T9	L3	L2	23	T10	L4	L2	24				1			1
275	Lumbar	Major	normal	Left	25	22	L2	T11	L3	L1	T12	L4	1	0	0	-1	1	1	3	4	4	1	1	0.047619	T12	L3	L2	25	T12	L3	L2	21				1			1
280	Thoracolumbar	Major	normal	Left	19	15	L1	T7	L3	L1	T11	L3	5	0	1	0	5	1	4	3	3	-1	1	0.0625	T12	L4	L1	11	T12	L3	L1	16				1			1
281	Upper Thoracic	Major	normal	Left	29	26	T5	T4	T6	T6	T3	T7	0	1	1	0	1	1	3	4	4	1	1	0.04	T4	T7	T6	29	T4	T7	T5	25				1			1
	Lumbar	Secondary	normal	Right	20	19	L2	L1	L4	L3	L1	L4	0	0	0	0	0	0	1	-1	1	-2	2	0.0952381	L1	L4	L2	21	L1	L4	L2	21				1			1
282	Lumbar	Major	normal	Left	16	18	L1	T12	L3	L1	T12	L3	0	1	0	1	1	1	2	-2	2	0	0	0	T12	L4	L1	19	T12	L4	L2	18				1			1
283	Lumbar	Major	normal	Left	23	29	L2	L1	L4	L2	T12	L3	-1	0	0	1	1	1	6	-6	6	0	0	0	L1	L4	L2	24	T12	L4	L2	29				1	5
284	Upper Thoracic	Major	normal	Left	33	36	T3	T1	T6	T3	T1	T6	1	0	1	0	1	1	3	-1	1	2	2	0.0588235	T2	T6	T4	33	T2	T6	T4	34				1			1
	Main Thoracic	Major	normal	Right	33	36	T9	T6	L1	T9	T6	L1	0	0	0	0	0	0	3	-4	4	-1	1	0.027027	T6	L1	T9	31	T6	L1	T10	37	6				5	1
285	Thoracolumbar	Major	normal	Left	17	19	L1	T12	L4	L1	T11	L3	-1	-1	0	0	1.41421	0	2	-3	3	-1	1	0.05	T12	L3	L1	15	T11	L3	L1	20				1			1
286	Main Thoracic	Major	normal	Right	15	18	T7	T5	T10	T7	T6	T9	0	-1	-1	0	1	1	3	-3	3	0	0	0	T3	T9	T7	15	T5	T9	T7	18				1			1
287	Lumbar	Major	normal	Left	15	12	L1	T12	L4	L1	T12	L4	0	0	0	0	0	0	3	4	4	1	1	0.0909091	T12	L4	L1	10	T12	L4	L3	11				1			1
288	Main Thoracic	Major	normal	Right	28	27	T7	T5	T12	T7	T5	T11	0	0	0	1	0	1	1	3	3	2	2	0.08	T5	T11	T8	27	T5	T12	T7	25				1			1
	Lumbar	Major	normal	Left	25	24	L2	T12	L4	L2	T11	L4	0	1	1	1	1	1.41421	1	-1	1	-2	2	0.0769231	T11	L5	L3	25	T12	L5	L3	26				1			1
289	Main Thoracic	Secondary	normal	Right	14	14	T7	T5	T10	T7	T5	T10	0	0	0	0	0	0	0	3	3	3	3	0.272727	T5	T10	T8	13	T5	T10	T8	11				1			1
	Lumbar	Major	normal	Left	32	30	L1	T10	L3	L1	T10	L4	0	1	0	0	1	0	2	6	6	4	4	0.153846	T10	L4	L1	29	T10	L4	L2	26				1			1
290	Upper Thoracic	Secondary	normal	Left	20	22	T2	T1	T6	T4	T3	T6	1	1	-1	1	1.41421	1.41421	2	-1	1	1	1	0.047619	T1	T6	T4	22	T2	T7	T3	21				1			1
	Main Thoracic	Major	normal	Right	29	30	T9	T6	T11	T9	T6	T10	1	1	1	2	1.41421	2.23607	1	-1	1	0	0	0	T6	T11	T9	31	T7	T12	T10	30				1			1
	Lumbar	Secondary	normal	Left	22	22	L2	T11	L4	L2	T10	L4	1	1	2	1	1.41421	2.23607	0	2	2	2	2	0.1	T11	L4	L2	12	T12	L5	L3	20	8	10	1		10	1
291	Lumbar	Major	normal	Left	16	13	L2	T11	L4	L2	T12	L4	1	0	0	0	1	0	3	2	2	-1	1	0.0714286	T12	L4	L2	14	T12	L4	L2	14				1			1
292	Thoracolumbar	Major	normal	Left	15	13	L1	T11	L4	L1	T11	L4	1	0	1	0	1	1	2	3	3	1	1	0.0833333	T12	L4	L2	11	T12	L4	L1	12				1			1
293	Main Thoracic	Major	normal	Right	38	36	T10	T6	L1	T11	T6	L2	0	0	0	-1	0	1	2	4	4	2	2	0.0588235	L1	T7	T11	33	T6	L1	T11	34				1			1
294	Main Thoracic	Major	normal	Right	44	48	T8	T4	T12	T8	T5	T12	1	0	0	0	1	0	4	-4	4	0	0	0	T5	T12	T8	44	T5	T12	T8	48				1			1
296	Lumbar	Major	normal	Left	18	16	L2	T11	L4	L2	T11	L4	-1	1	-1	1	1.41421	1.41421	2	3	3	1	1	0.0666667	T11	L5	L2	18	T10	L5	L3	15				1			1
297	Upper Thoracic	Major	normal	Left	14	13	T4	T2	T7	T4	T2	T6	-1	-2	-1	-1	2.23607	1.41421	1	2	2	1	1	0.0833333	T1	T5	T4	12	T1	T5	T4	12				1			1
300	Main Thoracic	Secondary	normal	Right	9	13	T9	T8	T11	T10	T8	T12	-1	0	-1	-1	1	1.41421	4	-2	2	2	2	0.181818	T6	T11	T9	11	T7	T11	T9	11				1			1
	Thoracolumbar	Major	normal	Left	20	24	L1	T11	L4	L1	T12	L3	0	-1	-1	0	1	1	4	-3	3	1	1	0.0434783	T11	L3	L1	22	T11	L3	L1	23				1			1
301	Thoracolumbar	Major	normal	Left	11	19	L2	T11	L4	L1	T10	L3	0	-1	1	0	1	1	8	-10	10	-2	2	0.0952381	T11	L3	L2	13	T11	L3	L1	21	8	6	1		6	1
302	Lumbar	Major	normal	Left	30	33	L2	T12	L4	L2	T12	L4	0	0	0	0	0	0	3	-9	9	-6	6	0.153846	T12	L4	L2	34	T12	L4	L2	39				1			1
303	Main Thoracic	Secondary	normal	Right	26	24	T9	T5	T12	T8	T6	T11	1	-1	0	0	1.41421	0	2	0	0	-2	2	0.0769231	T6	T10	T9	27	T6	T11	T8	26				1			1
	Lumbar	Major	normal	Left	30	29	L2	T12	L4	L2	T11	L4	-1	0	0	0	1	0	1	0	0	-1	1	0.0333333	T11	L4	L2	28	T11	L4	L2	30				1			1
																							2.15929									22.7106
																							1.74644									9.34759
																							0.956481

[truncated: 4 more sheets: over, Under, NA, AVR]
